# Supplementary material for: Novel CRISPR-based detection of Leishmania species
Source: Front Microbiol. 2022 Sep 15;13:958693. doi: 10.3389/fmicb.2022.958693 (PMC9520526; doi:10.3389/fmicb.2022.958693)
Supplement: Supplementary file 4 [file Data_Sheet_2.xlsx]

## Sheet: S_File1.1_kDNA_align_All
CLUSTAL
KY698797.1/1-742 ------------------------------------------------------------
KY698618.1/1-739 ------------------------------------------------------------
KY698648.1/1-753 ------------------------------------------------------------
KY698803.1/1-740 ------------------------------------------------------------
KY698732.1/1-751 ------------------------------------------------------------
KY698560.1/1-740 ------------------------------------------------------------
KY698688.1/1-740 ------------------------------------------------------------
KY698468.1/1-750 ------------------------------------------------------------
KY698639.1/1-738 ------------------------------------------------------------
KY698723.1/1-752 ------------------------------------------------------------
KY698573.1/1-741 ------------------------------------------------------------
KY698613.1/1-750 ------------------------------------------------------------
KY698755.1/1-750 ------------------------------------------------------------
KY698737.1/1-740 ------------------------------------------------------------
KY698581.1/1-738 ------------------------------------------------------------
KY698501.1/1-738 ------------------------------------------------------------
KY698469.1/1-742 ------------------------------------------------------------
KY698438.1/1-740 ------------------------------------------------------------
KY698817.1/1-752 ------------------------------------------------------------
KY698483.1/1-750 ------------------------------------------------------------
KY698479.1/1-750 ------------------------------------------------------------
KY698818.1/1-741 ------------------------------------------------------------
KY698706.1/1-739 ------------------------------------------------------------
KY698593.1/1-752 ------------------------------------------------------------
KY698552.1/1-749 ------------------------------------------------------------
KY698449.1/1-750 ------------------------------------------------------------
KY698697.1/1-740 ------------------------------------------------------------
KY698690.1/1-748 ------------------------------------------------------------
KY698503.1/1-741 ------------------------------------------------------------
KY698801.1/1-748 ------------------------------------------------------------
KY698771.1/1-753 ------------------------------------------------------------
KY698541.1/1-742 ------------------------------------------------------------
KY698787.1/1-741 ------------------------------------------------------------
KY698761.1/1-741 ------------------------------------------------------------
KY698742.1/1-758 ------------------------------------------------------------
KY698511.1/1-740 ------------------------------------------------------------
KY698446.1/1-750 ------------------------------------------------------------
KY698746.1/1-740 ------------------------------------------------------------
KY698437.1/1-748 ------------------------------------------------------------
KY698804.1/1-739 ------------------------------------------------------------
KY698802.1/1-741 ------------------------------------------------------------
KY698785.1/1-739 ------------------------------------------------------------
KY698713.1/1-752 ------------------------------------------------------------
KY698647.1/1-756 ------------------------------------------------------------
KY698643.1/1-747 ------------------------------------------------------------
KY698598.1/1-740 ------------------------------------------------------------
KY698666.1/1-750 ------------------------------------------------------------
KY698657.1/1-751 ------------------------------------------------------------
KY698650.1/1-742 ------------------------------------------------------------
KY698582.1/1-750 ------------------------------------------------------------
KY698436.1/1-752 ------------------------------------------------------------
KY698617.1/1-742 ------------------------------------------------------------
KY698531.1/1-740 ------------------------------------------------------------
KY698518.1/1-751 ------------------------------------------------------------
KY698504.1/1-750 ------------------------------------------------------------
KY698774.1/1-754 ------------------------------------------------------------
KY698736.1/1-741 ------------------------------------------------------------
KY698692.1/1-750 ------------------------------------------------------------
KY698604.1/1-739 ------------------------------------------------------------
KY698794.1/1-758 ------------------------------------------------------------
KY698779.1/1-751 ------------------------------------------------------------
KY698753.1/1-750 ------------------------------------------------------------
KY698739.1/1-745 ------------------------------------------------------------
KY698725.1/1-740 ------------------------------------------------------------
KY698441.1/1-739 ------------------------------------------------------------
KY698433.1/1-751 ------------------------------------------------------------
KY698776.1/1-749 ------------------------------------------------------------
KY698653.1/1-740 ------------------------------------------------------------
KY698614.1/1-741 ------------------------------------------------------------
KY698550.1/1-750 ------------------------------------------------------------
KY698474.1/1-741 ------------------------------------------------------------
KY698756.1/1-757 ------------------------------------------------------------
KY698749.1/1-741 ------------------------------------------------------------
KY698715.1/1-739 ------------------------------------------------------------
KY698611.1/1-740 ------------------------------------------------------------
KY698546.1/1-749 ------------------------------------------------------------
KY698533.1/1-741 ------------------------------------------------------------
KY698458.1/1-754 ------------------------------------------------------------
KY698423.1/1-759 ------------------------------------------------------------
KY698420.1/1-749 ------------------------------------------------------------
KY698760.1/1-750 ------------------------------------------------------------
KY698708.1/1-740 ------------------------------------------------------------
KY698622.1/1-750 ------------------------------------------------------------
KY698576.1/1-751 ------------------------------------------------------------
KY698522.1/1-751 ------------------------------------------------------------
KY698435.1/1-739 ------------------------------------------------------------
KY698763.1/1-761 ------------------------------------------------------------
KY698717.1/1-749 ------------------------------------------------------------
KY698711.1/1-739 ------------------------------------------------------------
KY698658.1/1-741 ------------------------------------------------------------
KY698641.1/1-750 ------------------------------------------------------------
KY698568.1/1-758 ------------------------------------------------------------
KY698527.1/1-741 ------------------------------------------------------------
KY698445.1/1-748 ------------------------------------------------------------
KY698821.1/1-750 ------------------------------------------------------------
KY698719.1/1-740 ------------------------------------------------------------
KY698696.1/1-740 ------------------------------------------------------------
KY698686.1/1-740 ------------------------------------------------------------
KY698671.1/1-751 ------------------------------------------------------------
KY698645.1/1-754 ------------------------------------------------------------
KY698536.1/1-740 ------------------------------------------------------------
KY698764.1/1-741 ------------------------------------------------------------
KY698762.1/1-738 ------------------------------------------------------------
KY698702.1/1-741 ------------------------------------------------------------
KY698663.1/1-739 ------------------------------------------------------------
KY698537.1/1-761 ------------------------------------------------------------
KY698471.1/1-740 ------------------------------------------------------------
KY698444.1/1-750 ------------------------------------------------------------
KY698805.1/1-742 ------------------------------------------------------------
KY698800.1/1-751 ------------------------------------------------------------
KY698765.1/1-751 ------------------------------------------------------------
KY698616.1/1-750 ------------------------------------------------------------
KY698602.1/1-742 ------------------------------------------------------------
KY698586.1/1-762 ------------------------------------------------------------
KY698555.1/1-759 ------------------------------------------------------------
KY698508.1/1-749 ------------------------------------------------------------
KY698500.1/1-750 ------------------------------------------------------------
KY698430.1/1-743 ------------------------------------------------------------
KY698798.1/1-750 ------------------------------------------------------------
KY698788.1/1-741 ------------------------------------------------------------
KY698769.1/1-740 ------------------------------------------------------------
KY698744.1/1-750 ------------------------------------------------------------
KY698695.1/1-739 ------------------------------------------------------------
KY698633.1/1-740 ------------------------------------------------------------
KY698628.1/1-750 ------------------------------------------------------------
KY698525.1/1-709 ------------------------------------------------------------
KY698524.1/1-740 ------------------------------------------------------------
KY698506.1/1-752 ------------------------------------------------------------
KY698495.1/1-749 ------------------------------------------------------------
KY698429.1/1-740 ------------------------------------------------------------
KY698726.1/1-739 ------------------------------------------------------------
KY698672.1/1-751 ------------------------------------------------------------
KY698516.1/1-741 ------------------------------------------------------------
M87317.1/1-751 ------------------------------------------------------------
KY698806.1/1-740 ------------------------------------------------------------
KY698698.1/1-740 ------------------------------------------------------------
KY698673.1/1-751 ------------------------------------------------------------
KY698623.1/1-749 ------------------------------------------------------------
KY698612.1/1-747 ------------------------------------------------------------
KY698570.1/1-741 ------------------------------------------------------------
KY698484.1/1-750 ------------------------------------------------------------
KY698431.1/1-751 ------------------------------------------------------------
KY698426.1/1-741 ------------------------------------------------------------
KY698781.1/1-741 ------------------------------------------------------------
KY698748.1/1-752 ------------------------------------------------------------
KY698687.1/1-751 ------------------------------------------------------------
KY698670.1/1-756 ------------------------------------------------------------
KY698635.1/1-742 ------------------------------------------------------------
KY698545.1/1-751 ------------------------------------------------------------
KY698521.1/1-741 ------------------------------------------------------------
KY698456.1/1-751 ------------------------------------------------------------
KY698775.1/1-761 ------------------------------------------------------------
KY698754.1/1-751 ------------------------------------------------------------
KY698727.1/1-751 ------------------------------------------------------------
KY698683.1/1-750 ------------------------------------------------------------
KY698644.1/1-751 ------------------------------------------------------------
KY698585.1/1-751 ------------------------------------------------------------
KY698538.1/1-739 ------------------------------------------------------------
KY698509.1/1-739 ------------------------------------------------------------
KY698487.1/1-750 ------------------------------------------------------------
KY698486.1/1-751 ------------------------------------------------------------
KY698480.1/1-745 ------------------------------------------------------------
KY698472.1/1-751 ------------------------------------------------------------
KY698419.1/1-752 ------------------------------------------------------------
KY698793.1/1-750 ------------------------------------------------------------
KY698791.1/1-749 ------------------------------------------------------------
KY698700.1/1-759 ------------------------------------------------------------
KY698674.1/1-740 ------------------------------------------------------------
KY698630.1/1-748 ------------------------------------------------------------
KY698592.1/1-743 ------------------------------------------------------------
KY698589.1/1-751 ------------------------------------------------------------
KY698515.1/1-740 ------------------------------------------------------------
KY698728.1/1-750 ------------------------------------------------------------
KY698548.1/1-740 ------------------------------------------------------------
KY698532.1/1-760 ------------------------------------------------------------
KY698432.1/1-739 ------------------------------------------------------------
KY698770.1/1-741 ------------------------------------------------------------
KY698678.1/1-751 ------------------------------------------------------------
KY698609.1/1-747 ------------------------------------------------------------
KY698607.1/1-750 ------------------------------------------------------------
KY698597.1/1-741 ------------------------------------------------------------
KY698556.1/1-743 ------------------------------------------------------------
KY698530.1/1-743 ------------------------------------------------------------
KY698499.1/1-751 ------------------------------------------------------------
KY698489.1/1-749 ------------------------------------------------------------
KY698482.1/1-741 ------------------------------------------------------------
KY698452.1/1-742 ------------------------------------------------------------
KY698425.1/1-730 ------------------------------------------------------------
KY698421.1/1-749 ------------------------------------------------------------
KY698789.1/1-763 ------------------------------------------------------------
KY698786.1/1-760 ------------------------------------------------------------
KY698768.1/1-741 ------------------------------------------------------------
KY698720.1/1-739 ------------------------------------------------------------
KY698691.1/1-739 ------------------------------------------------------------
KY698665.1/1-740 ------------------------------------------------------------
KY698510.1/1-741 ------------------------------------------------------------
KY698466.1/1-750 ------------------------------------------------------------
KY698462.1/1-740 ------------------------------------------------------------
KY698811.1/1-739 ------------------------------------------------------------
KY698807.1/1-748 ------------------------------------------------------------
KY698759.1/1-740 ------------------------------------------------------------
KY698677.1/1-750 ------------------------------------------------------------
KY698620.1/1-751 ------------------------------------------------------------
KY698549.1/1-742 ------------------------------------------------------------
KY698547.1/1-750 ------------------------------------------------------------
KY698454.1/1-742 ------------------------------------------------------------
KY698443.1/1-750 ------------------------------------------------------------
KY698440.1/1-750 ------------------------------------------------------------
KY698439.1/1-751 ------------------------------------------------------------
KY698434.1/1-750 ------------------------------------------------------------
M87314.1/1-207 ------------------------------------------------------------
KY698810.1/1-749 ------------------------------------------------------------
KY698799.1/1-759 ------------------------------------------------------------
KY698777.1/1-750 ------------------------------------------------------------
KY698752.1/1-737 ------------------------------------------------------------
KY698750.1/1-748 ------------------------------------------------------------
KY698724.1/1-750 ------------------------------------------------------------
KY698722.1/1-744 ------------------------------------------------------------
KY698685.1/1-745 ------------------------------------------------------------
KY698684.1/1-760 ------------------------------------------------------------
KY698667.1/1-750 ------------------------------------------------------------
KY698619.1/1-751 ------------------------------------------------------------
KY698523.1/1-748 ------------------------------------------------------------
KY698514.1/1-750 ------------------------------------------------------------
KY698477.1/1-759 ------------------------------------------------------------
KY698451.1/1-751 ------------------------------------------------------------
KY698424.1/1-750 ------------------------------------------------------------
KY698747.1/1-748 ------------------------------------------------------------
KY698740.1/1-749 ------------------------------------------------------------
KY698738.1/1-749 ------------------------------------------------------------
KY698729.1/1-749 ------------------------------------------------------------
KY698714.1/1-743 ------------------------------------------------------------
KY698707.1/1-763 ------------------------------------------------------------
KY698656.1/1-750 ------------------------------------------------------------
KY698649.1/1-749 ------------------------------------------------------------
KY698544.1/1-749 ------------------------------------------------------------
KY698767.1/1-742 ------------------------------------------------------------
KY698694.1/1-750 ------------------------------------------------------------
KY698689.1/1-749 ------------------------------------------------------------
KY698681.1/1-740 ------------------------------------------------------------
KY698675.1/1-740 ------------------------------------------------------------
KY698637.1/1-749 ------------------------------------------------------------
KY698608.1/1-750 ------------------------------------------------------------
KY698591.1/1-751 ------------------------------------------------------------
KY698559.1/1-750 ------------------------------------------------------------
KY698553.1/1-740 ------------------------------------------------------------
AF231100.1/1-528 ------------------------------------------------------------
KY698816.1/1-742 ------------------------------------------------------------
KY698782.1/1-760 ------------------------------------------------------------
KY698701.1/1-750 ------------------------------------------------------------
KY698651.1/1-740 ------------------------------------------------------------
KY698646.1/1-750 ------------------------------------------------------------
KY698599.1/1-737 ------------------------------------------------------------
KY698572.1/1-750 ------------------------------------------------------------
KY698492.1/1-740 ------------------------------------------------------------
KY698491.1/1-742 ------------------------------------------------------------
KY698476.1/1-741 ------------------------------------------------------------
KY698459.1/1-760 ------------------------------------------------------------
KY698442.1/1-749 ------------------------------------------------------------
KY698693.1/1-751 ------------------------------------------------------------
KY698634.1/1-739 ------------------------------------------------------------
KY698519.1/1-751 ------------------------------------------------------------
KY698488.1/1-738 ------------------------------------------------------------
KY698809.1/1-741 ------------------------------------------------------------
KY698778.1/1-751 ------------------------------------------------------------
KY698636.1/1-761 ------------------------------------------------------------
KY698631.1/1-750 ------------------------------------------------------------
KY698626.1/1-750 ------------------------------------------------------------
KY698610.1/1-742 ------------------------------------------------------------
KY698578.1/1-750 ------------------------------------------------------------
KY698563.1/1-752 ------------------------------------------------------------
KY698562.1/1-740 ------------------------------------------------------------
KY698551.1/1-739 ------------------------------------------------------------
KY698512.1/1-750 ------------------------------------------------------------
KY698493.1/1-752 ------------------------------------------------------------
KY698428.1/1-739 ------------------------------------------------------------
KY698772.1/1-738 ------------------------------------------------------------
KY698745.1/1-750 ------------------------------------------------------------
KY698735.1/1-741 ------------------------------------------------------------
KY698731.1/1-751 ------------------------------------------------------------
KY698721.1/1-752 ------------------------------------------------------------
KY698712.1/1-739 ------------------------------------------------------------
KY698709.1/1-750 ------------------------------------------------------------
KY698703.1/1-749 ------------------------------------------------------------
KY698668.1/1-739 ------------------------------------------------------------
KY698661.1/1-739 ------------------------------------------------------------
KY698660.1/1-750 ------------------------------------------------------------
KY698640.1/1-739 ------------------------------------------------------------
KY698627.1/1-750 ------------------------------------------------------------
KY698600.1/1-741 ------------------------------------------------------------
KY698596.1/1-739 ------------------------------------------------------------
KY698580.1/1-750 ------------------------------------------------------------
KY698577.1/1-741 ------------------------------------------------------------
KY698567.1/1-740 ------------------------------------------------------------
KY698467.1/1-743 ------------------------------------------------------------
KY698465.1/1-750 ------------------------------------------------------------
KY698447.1/1-750 ------------------------------------------------------------
KY698422.1/1-749 ------------------------------------------------------------
KY698676.1/1-741 ------------------------------------------------------------
KY698590.1/1-739 ------------------------------------------------------------
KY698475.1/1-739 ------------------------------------------------------------
KY698461.1/1-742 ------------------------------------------------------------
U19803.1/1-722 -----------------------------------------------------------G
KY698669.1/1-749 ------------------------------------------------------------
KY698664.1/1-748 ------------------------------------------------------------
KY698566.1/1-741 ------------------------------------------------------------
KY698792.1/1-752 ------------------------------------------------------------
KY698783.1/1-750 ------------------------------------------------------------
KY698733.1/1-749 ------------------------------------------------------------
KY698629.1/1-750 ------------------------------------------------------------
KY698517.1/1-741 ------------------------------------------------------------
KY698457.1/1-740 ------------------------------------------------------------
KY698820.1/1-741 ------------------------------------------------------------
KY698718.1/1-741 ------------------------------------------------------------
KY698642.1/1-734 ------------------------------------------------------------
KY698606.1/1-748 ------------------------------------------------------------
KY698557.1/1-742 ------------------------------------------------------------
KY698796.1/1-752 ------------------------------------------------------------
KY698780.1/1-752 ------------------------------------------------------------
KY698730.1/1-740 ------------------------------------------------------------
KY698601.1/1-742 ------------------------------------------------------------
KY698574.1/1-749 ------------------------------------------------------------
KY698513.1/1-748 ------------------------------------------------------------
KY698453.1/1-739 ------------------------------------------------------------
KY698751.1/1-753 ------------------------------------------------------------
KY698710.1/1-751 ------------------------------------------------------------
KY698594.1/1-752 ------------------------------------------------------------
KY698561.1/1-740 ------------------------------------------------------------
KY698554.1/1-738 ------------------------------------------------------------
KY698528.1/1-760 ------------------------------------------------------------
KY698520.1/1-741 ------------------------------------------------------------
KY698505.1/1-748 ------------------------------------------------------------
KY698463.1/1-752 ------------------------------------------------------------
KY698815.1/1-740 ------------------------------------------------------------
KY698812.1/1-738 ------------------------------------------------------------
KY698654.1/1-740 ------------------------------------------------------------
KY698535.1/1-740 ------------------------------------------------------------
KY698790.1/1-741 ------------------------------------------------------------
KY698564.1/1-734 ------------------------------------------------------------
KY698481.1/1-709 ------------------------------------------------------------
X54471.1/1-216 -AATTATAAAATCAAGCCTCTAAGAGGCCT----AGTGCACGAGCTAGCCTGCCGGGTGG
KY698659.1/1-760 ------------------------------------------------------------
KY698526.1/1-748 ------------------------------------------------------------
KY698814.1/1-751 ------------------------------------------------------------
KY698766.1/1-742 ------------------------------------------------------------
KY698680.1/1-751 ------------------------------------------------------------
KY698625.1/1-749 ------------------------------------------------------------
KY698588.1/1-751 ------------------------------------------------------------
KY698808.1/1-749 ------------------------------------------------------------
KY698662.1/1-740 ------------------------------------------------------------
KY698579.1/1-720 ------------------------------------------------------------
KY698558.1/1-740 ------------------------------------------------------------
KY698529.1/1-741 ------------------------------------------------------------
M87316.1/1-741 ------------------------------------------------------------
KY698758.1/1-742 ------------------------------------------------------------
KY698571.1/1-740 ------------------------------------------------------------
KY698494.1/1-740 ------------------------------------------------------------
KY698757.1/1-709 ------------------------------------------------------------
KY698490.1/1-740 ------------------------------------------------------------
KY698795.1/1-740 ------------------------------------------------------------
KY698741.1/1-749 ------------------------------------------------------------
KY698734.1/1-742 ------------------------------------------------------------
KY698638.1/1-739 ------------------------------------------------------------
KY698615.1/1-709 ------------------------------------------------------------
KY698583.1/1-742 ------------------------------------------------------------
KY698507.1/1-739 ------------------------------------------------------------
KY698498.1/1-734 ------------------------------------------------------------
KY698496.1/1-720 ------------------------------------------------------------
KY698813.1/1-741 ------------------------------------------------------------
KY698624.1/1-742 ------------------------------------------------------------
X54472.1/1-220 AACAATAAAACATACGAGTCAAAGAGGCCTATTTTCATCGAGCTAGCTCAAGCCGGTGTG
KY698603.1/1-750 ------------------------------------------------------------
U19806.1/1-574 ------------------------------------------------------------
KY698743.1/1-748 ------------------------------------------------------------
KY698699.1/1-751 ------------------------------------------------------------
KY698621.1/1-751 ------------------------------------------------------------
KY698605.1/1-746 ------------------------------------------------------------
KY698543.1/1-752 ------------------------------------------------------------
KY698473.1/1-746 ------------------------------------------------------------
KY698418.1/1-739 ------------------------------------------------------------
KY698784.1/1-749 ------------------------------------------------------------
KY698705.1/1-752 ------------------------------------------------------------
KY698652.1/1-741 ------------------------------------------------------------
KY698632.1/1-750 ------------------------------------------------------------
KY698478.1/1-740 ------------------------------------------------------------
KY698539.1/1-742 ------------------------------------------------------------
KY698502.1/1-739 ------------------------------------------------------------
KY698427.1/1-739 ------------------------------------------------------------
KY698569.1/1-741 ------------------------------------------------------------
KY698450.1/1-752 ------------------------------------------------------------
KY698679.1/1-740 ------------------------------------------------------------
KY698655.1/1-749 ------------------------------------------------------------
KY698587.1/1-738 ------------------------------------------------------------
KY698540.1/1-719 ------------------------------------------------------------
KY698448.1/1-750 ------------------------------------------------------------
KY698575.1/1-741 ------------------------------------------------------------
KY698534.1/1-738 ------------------------------------------------------------
KY698470.1/1-741 ------------------------------------------------------------
U19807.1/1-749 ---GAAANANCCNNGGAC---CCCCAGCCGGNTCCCCAA--CTGCACCCGNGGCGGCAAG
KY698704.1/1-739 ------------------------------------------------------------
KY698464.1/1-742 ------------------------------------------------------------
KY698460.1/1-739 ------------------------------------------------------------
KY698455.1/1-749 ------------------------------------------------------------
KY698565.1/1-739 ------------------------------------------------------------
KY698773.1/1-742 ------------------------------------------------------------
U19805.1/1-774 -----GAAAACCCCCGGA---CACCAGCCGGTNCCCAAA--CCNGANCCGCGGGCGNCGG
KY698682.1/1-752 ------------------------------------------------------------
KY698542.1/1-749 ------------------------------------------------------------
KY698485.1/1-752 ------------------------------------------------------------
KY698716.1/1-739 ------------------------------------------------------------
KY698497.1/1-737 ------------------------------------------------------------
KY698595.1/1-749 ------------------------------------------------------------
KY698819.1/1-749 ------------------------------------------------------------
KY698584.1/1-739 ------------------------------------------------------------
KY698797.1/1-742 ------------------------------------------------------------
KY698618.1/1-739 ------------------------------------------------------------
KY698648.1/1-753 ------------------------------------------------------------
KY698803.1/1-740 ------------------------------------------------------------
KY698732.1/1-751 ------------------------------------------------------------
KY698560.1/1-740 ------------------------------------------------------------
KY698688.1/1-740 ------------------------------------------------------------
KY698468.1/1-750 ------------------------------------------------------------
KY698639.1/1-738 ------------------------------------------------------------
KY698723.1/1-752 ------------------------------------------------------------
KY698573.1/1-741 ------------------------------------------------------------
KY698613.1/1-750 ------------------------------------------------------------
KY698755.1/1-750 ------------------------------------------------------------
KY698737.1/1-740 ------------------------------------------------------------
KY698581.1/1-738 ------------------------------------------------------------
KY698501.1/1-738 ------------------------------------------------------------
KY698469.1/1-742 ------------------------------------------------------------
KY698438.1/1-740 ------------------------------------------------------------
KY698817.1/1-752 ------------------------------------------------------------
KY698483.1/1-750 ------------------------------------------------------------
KY698479.1/1-750 ------------------------------------------------------------
KY698818.1/1-741 ------------------------------------------------------------
KY698706.1/1-739 ------------------------------------------------------------
KY698593.1/1-752 ------------------------------------------------------------
KY698552.1/1-749 ------------------------------------------------------------
KY698449.1/1-750 ------------------------------------------------------------
KY698697.1/1-740 ------------------------------------------------------------
KY698690.1/1-748 ------------------------------------------------------------
KY698503.1/1-741 ------------------------------------------------------------
KY698801.1/1-748 ------------------------------------------------------------
KY698771.1/1-753 ------------------------------------------------------------
KY698541.1/1-742 ------------------------------------------------------------
KY698787.1/1-741 ------------------------------------------------------------
KY698761.1/1-741 ------------------------------------------------------------
KY698742.1/1-758 ------------------------------------------------------------
KY698511.1/1-740 ------------------------------------------------------------
KY698446.1/1-750 ------------------------------------------------------------
KY698746.1/1-740 ------------------------------------------------------------
KY698437.1/1-748 ------------------------------------------------------------
KY698804.1/1-739 ------------------------------------------------------------
KY698802.1/1-741 ------------------------------------------------------------
KY698785.1/1-739 ------------------------------------------------------------
KY698713.1/1-752 ------------------------------------------------------------
KY698647.1/1-756 ------------------------------------------------------------
KY698643.1/1-747 ------------------------------------------------------------
KY698598.1/1-740 ------------------------------------------------------------
KY698666.1/1-750 ------------------------------------------------------------
KY698657.1/1-751 ------------------------------------------------------------
KY698650.1/1-742 ------------------------------------------------------------
KY698582.1/1-750 ------------------------------------------------------------
KY698436.1/1-752 ------------------------------------------------------------
KY698617.1/1-742 ------------------------------------------------------------
KY698531.1/1-740 ------------------------------------------------------------
KY698518.1/1-751 ------------------------------------------------------------
KY698504.1/1-750 ------------------------------------------------------------
KY698774.1/1-754 ------------------------------------------------------------
KY698736.1/1-741 ------------------------------------------------------------
KY698692.1/1-750 ------------------------------------------------------------
KY698604.1/1-739 ------------------------------------------------------------
KY698794.1/1-758 ------------------------------------------------------------
KY698779.1/1-751 ------------------------------------------------------------
KY698753.1/1-750 ------------------------------------------------------------
KY698739.1/1-745 ------------------------------------------------------------
KY698725.1/1-740 ------------------------------------------------------------
KY698441.1/1-739 ------------------------------------------------------------
KY698433.1/1-751 ------------------------------------------------------------
KY698776.1/1-749 ------------------------------------------------------------
KY698653.1/1-740 ------------------------------------------------------------
KY698614.1/1-741 ------------------------------------------------------------
KY698550.1/1-750 ------------------------------------------------------------
KY698474.1/1-741 ------------------------------------------------------------
KY698756.1/1-757 ------------------------------------------------------------
KY698749.1/1-741 ------------------------------------------------------------
KY698715.1/1-739 ------------------------------------------------------------
KY698611.1/1-740 ------------------------------------------------------------
KY698546.1/1-749 ------------------------------------------------------------
KY698533.1/1-741 ------------------------------------------------------------
KY698458.1/1-754 ------------------------------------------------------------
KY698423.1/1-759 ------------------------------------------------------------
KY698420.1/1-749 ------------------------------------------------------------
KY698760.1/1-750 ------------------------------------------------------------
KY698708.1/1-740 ------------------------------------------------------------
KY698622.1/1-750 ------------------------------------------------------------
KY698576.1/1-751 ------------------------------------------------------------
KY698522.1/1-751 ------------------------------------------------------------
KY698435.1/1-739 ------------------------------------------------------------
KY698763.1/1-761 ------------------------------------------------------------
KY698717.1/1-749 ------------------------------------------------------------
KY698711.1/1-739 ------------------------------------------------------------
KY698658.1/1-741 ------------------------------------------------------------
KY698641.1/1-750 ------------------------------------------------------------
KY698568.1/1-758 ------------------------------------------------------------
KY698527.1/1-741 ------------------------------------------------------------
KY698445.1/1-748 ------------------------------------------------------------
KY698821.1/1-750 ------------------------------------------------------------
KY698719.1/1-740 ------------------------------------------------------------
KY698696.1/1-740 ------------------------------------------------------------
KY698686.1/1-740 ------------------------------------------------------------
KY698671.1/1-751 ------------------------------------------------------------
KY698645.1/1-754 ------------------------------------------------------------
KY698536.1/1-740 ------------------------------------------------------------
KY698764.1/1-741 ------------------------------------------------------------
KY698762.1/1-738 ------------------------------------------------------------
KY698702.1/1-741 ------------------------------------------------------------
KY698663.1/1-739 ------------------------------------------------------------
KY698537.1/1-761 ------------------------------------------------------------
KY698471.1/1-740 ------------------------------------------------------------
KY698444.1/1-750 ------------------------------------------------------------
KY698805.1/1-742 ------------------------------------------------------------
KY698800.1/1-751 ------------------------------------------------------------
KY698765.1/1-751 ------------------------------------------------------------
KY698616.1/1-750 ------------------------------------------------------------
KY698602.1/1-742 ------------------------------------------------------------
KY698586.1/1-762 ------------------------------------------------------------
KY698555.1/1-759 ------------------------------------------------------------
KY698508.1/1-749 ------------------------------------------------------------
KY698500.1/1-750 ------------------------------------------------------------
KY698430.1/1-743 ------------------------------------------------------------
KY698798.1/1-750 ------------------------------------------------------------
KY698788.1/1-741 ------------------------------------------------------------
KY698769.1/1-740 ------------------------------------------------------------
KY698744.1/1-750 ------------------------------------------------------------
KY698695.1/1-739 ------------------------------------------------------------
KY698633.1/1-740 ------------------------------------------------------------
KY698628.1/1-750 ------------------------------------------------------------
KY698525.1/1-709 ------------------------------------------------------------
KY698524.1/1-740 ------------------------------------------------------------
KY698506.1/1-752 ------------------------------------------------------------
KY698495.1/1-749 ------------------------------------------------------------
KY698429.1/1-740 ------------------------------------------------------------
KY698726.1/1-739 ------------------------------------------------------------
KY698672.1/1-751 ------------------------------------------------------------
KY698516.1/1-741 ------------------------------------------------------------
M87317.1/1-751 ------------------------------------------------------------
KY698806.1/1-740 ------------------------------------------------------------
KY698698.1/1-740 ------------------------------------------------------------
KY698673.1/1-751 ------------------------------------------------------------
KY698623.1/1-749 ------------------------------------------------------------
KY698612.1/1-747 ------------------------------------------------------------
KY698570.1/1-741 ------------------------------------------------------------
KY698484.1/1-750 ------------------------------------------------------------
KY698431.1/1-751 ------------------------------------------------------------
KY698426.1/1-741 ------------------------------------------------------------
KY698781.1/1-741 ------------------------------------------------------------
KY698748.1/1-752 ------------------------------------------------------------
KY698687.1/1-751 ------------------------------------------------------------
KY698670.1/1-756 ------------------------------------------------------------
KY698635.1/1-742 ------------------------------------------------------------
KY698545.1/1-751 ------------------------------------------------------------
KY698521.1/1-741 ------------------------------------------------------------
KY698456.1/1-751 ------------------------------------------------------------
KY698775.1/1-761 ------------------------------------------------------------
KY698754.1/1-751 ------------------------------------------------------------
KY698727.1/1-751 ------------------------------------------------------------
KY698683.1/1-750 ------------------------------------------------------------
KY698644.1/1-751 ------------------------------------------------------------
KY698585.1/1-751 ------------------------------------------------------------
KY698538.1/1-739 ------------------------------------------------------------
KY698509.1/1-739 ------------------------------------------------------------
KY698487.1/1-750 ------------------------------------------------------------
KY698486.1/1-751 ------------------------------------------------------------
KY698480.1/1-745 ------------------------------------------------------------
KY698472.1/1-751 ------------------------------------------------------------
KY698419.1/1-752 ------------------------------------------------------------
KY698793.1/1-750 ------------------------------------------------------------
KY698791.1/1-749 ------------------------------------------------------------
KY698700.1/1-759 ------------------------------------------------------------
KY698674.1/1-740 ------------------------------------------------------------
KY698630.1/1-748 ------------------------------------------------------------
KY698592.1/1-743 ------------------------------------------------------------
KY698589.1/1-751 ------------------------------------------------------------
KY698515.1/1-740 ------------------------------------------------------------
KY698728.1/1-750 ------------------------------------------------------------
KY698548.1/1-740 ------------------------------------------------------------
KY698532.1/1-760 ------------------------------------------------------------
KY698432.1/1-739 ------------------------------------------------------------
KY698770.1/1-741 ------------------------------------------------------------
KY698678.1/1-751 ------------------------------------------------------------
KY698609.1/1-747 ------------------------------------------------------------
KY698607.1/1-750 ------------------------------------------------------------
KY698597.1/1-741 ------------------------------------------------------------
KY698556.1/1-743 ------------------------------------------------------------
KY698530.1/1-743 ------------------------------------------------------------
KY698499.1/1-751 ------------------------------------------------------------
KY698489.1/1-749 ------------------------------------------------------------
KY698482.1/1-741 ------------------------------------------------------------
KY698452.1/1-742 ------------------------------------------------------------
KY698425.1/1-730 ------------------------------------------------------------
KY698421.1/1-749 ------------------------------------------------------------
KY698789.1/1-763 ------------------------------------------------------------
KY698786.1/1-760 ------------------------------------------------------------
KY698768.1/1-741 ------------------------------------------------------------
KY698720.1/1-739 ------------------------------------------------------------
KY698691.1/1-739 ------------------------------------------------------------
KY698665.1/1-740 ------------------------------------------------------------
KY698510.1/1-741 ------------------------------------------------------------
KY698466.1/1-750 ------------------------------------------------------------
KY698462.1/1-740 ------------------------------------------------------------
KY698811.1/1-739 ------------------------------------------------------------
KY698807.1/1-748 ------------------------------------------------------------
KY698759.1/1-740 ------------------------------------------------------------
KY698677.1/1-750 ------------------------------------------------------------
KY698620.1/1-751 ------------------------------------------------------------
KY698549.1/1-742 ------------------------------------------------------------
KY698547.1/1-750 ------------------------------------------------------------
KY698454.1/1-742 ------------------------------------------------------------
KY698443.1/1-750 ------------------------------------------------------------
KY698440.1/1-750 ------------------------------------------------------------
KY698439.1/1-751 ------------------------------------------------------------
KY698434.1/1-750 ------------------------------------------------------------
M87314.1/1-207 ------------------------------------------------------------
KY698810.1/1-749 ------------------------------------------------------------
KY698799.1/1-759 ------------------------------------------------------------
KY698777.1/1-750 ------------------------------------------------------------
KY698752.1/1-737 ------------------------------------------------------------
KY698750.1/1-748 ------------------------------------------------------------
KY698724.1/1-750 ------------------------------------------------------------
KY698722.1/1-744 ------------------------------------------------------------
KY698685.1/1-745 ------------------------------------------------------------
KY698684.1/1-760 ------------------------------------------------------------
KY698667.1/1-750 ------------------------------------------------------------
KY698619.1/1-751 ------------------------------------------------------------
KY698523.1/1-748 ------------------------------------------------------------
KY698514.1/1-750 ------------------------------------------------------------
KY698477.1/1-759 ------------------------------------------------------------
KY698451.1/1-751 ------------------------------------------------------------
KY698424.1/1-750 ------------------------------------------------------------
KY698747.1/1-748 ------------------------------------------------------------
KY698740.1/1-749 ------------------------------------------------------------
KY698738.1/1-749 ------------------------------------------------------------
KY698729.1/1-749 ------------------------------------------------------------
KY698714.1/1-743 ------------------------------------------------------------
KY698707.1/1-763 ------------------------------------------------------------
KY698656.1/1-750 ------------------------------------------------------------
KY698649.1/1-749 ------------------------------------------------------------
KY698544.1/1-749 ------------------------------------------------------------
KY698767.1/1-742 ------------------------------------------------------------
KY698694.1/1-750 ------------------------------------------------------------
KY698689.1/1-749 ------------------------------------------------------------
KY698681.1/1-740 ------------------------------------------------------------
KY698675.1/1-740 ------------------------------------------------------------
KY698637.1/1-749 ------------------------------------------------------------
KY698608.1/1-750 ------------------------------------------------------------
KY698591.1/1-751 ------------------------------------------------------------
KY698559.1/1-750 ------------------------------------------------------------
KY698553.1/1-740 ------------------------------------------------------------
AF231100.1/1-528 ------------------------------------------------------------
KY698816.1/1-742 ------------------------------------------------------------
KY698782.1/1-760 ------------------------------------------------------------
KY698701.1/1-750 ------------------------------------------------------------
KY698651.1/1-740 ------------------------------------------------------------
KY698646.1/1-750 ------------------------------------------------------------
KY698599.1/1-737 ------------------------------------------------------------
KY698572.1/1-750 ------------------------------------------------------------
KY698492.1/1-740 ------------------------------------------------------------
KY698491.1/1-742 ------------------------------------------------------------
KY698476.1/1-741 ------------------------------------------------------------
KY698459.1/1-760 ------------------------------------------------------------
KY698442.1/1-749 ------------------------------------------------------------
KY698693.1/1-751 ------------------------------------------------------------
KY698634.1/1-739 ------------------------------------------------------------
KY698519.1/1-751 ------------------------------------------------------------
KY698488.1/1-738 ------------------------------------------------------------
KY698809.1/1-741 ------------------------------------------------------------
KY698778.1/1-751 ------------------------------------------------------------
KY698636.1/1-761 ------------------------------------------------------------
KY698631.1/1-750 ------------------------------------------------------------
KY698626.1/1-750 ------------------------------------------------------------
KY698610.1/1-742 ------------------------------------------------------------
KY698578.1/1-750 ------------------------------------------------------------
KY698563.1/1-752 ------------------------------------------------------------
KY698562.1/1-740 ------------------------------------------------------------
KY698551.1/1-739 ------------------------------------------------------------
KY698512.1/1-750 ------------------------------------------------------------
KY698493.1/1-752 ------------------------------------------------------------
KY698428.1/1-739 ------------------------------------------------------------
KY698772.1/1-738 ------------------------------------------------------------
KY698745.1/1-750 ------------------------------------------------------------
KY698735.1/1-741 ------------------------------------------------------------
KY698731.1/1-751 ------------------------------------------------------------
KY698721.1/1-752 ------------------------------------------------------------
KY698712.1/1-739 ------------------------------------------------------------
KY698709.1/1-750 ------------------------------------------------------------
KY698703.1/1-749 ------------------------------------------------------------
KY698668.1/1-739 ------------------------------------------------------------
KY698661.1/1-739 ------------------------------------------------------------
KY698660.1/1-750 ------------------------------------------------------------
KY698640.1/1-739 ------------------------------------------------------------
KY698627.1/1-750 ------------------------------------------------------------
KY698600.1/1-741 ------------------------------------------------------------
KY698596.1/1-739 ------------------------------------------------------------
KY698580.1/1-750 ------------------------------------------------------------
KY698577.1/1-741 ------------------------------------------------------------
KY698567.1/1-740 ------------------------------------------------------------
KY698467.1/1-743 ------------------------------------------------------------
KY698465.1/1-750 ------------------------------------------------------------
KY698447.1/1-750 ------------------------------------------------------------
KY698422.1/1-749 ------------------------------------------------------------
KY698676.1/1-741 ------------------------------------------------------------
KY698590.1/1-739 ------------------------------------------------------------
KY698475.1/1-739 ------------------------------------------------------------
KY698461.1/1-742 ------------------------------------------------------------
U19803.1/1-722 GGGAGGCGACATCCGGGCCCTGCAGCCCCACTTACCGTGGCGCGGGAATGTTAAAGGGCC
KY698669.1/1-749 ------------------------------------------------------------
KY698664.1/1-748 ------------------------------------------------------------
KY698566.1/1-741 ------------------------------------------------------------
KY698792.1/1-752 ------------------------------------------------------------
KY698783.1/1-750 ------------------------------------------------------------
KY698733.1/1-749 ------------------------------------------------------------
KY698629.1/1-750 ------------------------------------------------------------
KY698517.1/1-741 ------------------------------------------------------------
KY698457.1/1-740 ------------------------------------------------------------
KY698820.1/1-741 ------------------------------------------------------------
KY698718.1/1-741 ------------------------------------------------------------
KY698642.1/1-734 ------------------------------------------------------------
KY698606.1/1-748 ------------------------------------------------------------
KY698557.1/1-742 ------------------------------------------------------------
KY698796.1/1-752 ------------------------------------------------------------
KY698780.1/1-752 ------------------------------------------------------------
KY698730.1/1-740 ------------------------------------------------------------
KY698601.1/1-742 ------------------------------------------------------------
KY698574.1/1-749 ------------------------------------------------------------
KY698513.1/1-748 ------------------------------------------------------------
KY698453.1/1-739 ------------------------------------------------------------
KY698751.1/1-753 ------------------------------------------------------------
KY698710.1/1-751 ------------------------------------------------------------
KY698594.1/1-752 ------------------------------------------------------------
KY698561.1/1-740 ------------------------------------------------------------
KY698554.1/1-738 ------------------------------------------------------------
KY698528.1/1-760 ------------------------------------------------------------
KY698520.1/1-741 ------------------------------------------------------------
KY698505.1/1-748 ------------------------------------------------------------
KY698463.1/1-752 ------------------------------------------------------------
KY698815.1/1-740 ------------------------------------------------------------
KY698812.1/1-738 ------------------------------------------------------------
KY698654.1/1-740 ------------------------------------------------------------
KY698535.1/1-740 ------------------------------------------------------------
KY698790.1/1-741 ------------------------------------------------------------
KY698564.1/1-734 ------------------------------------------------------------
KY698481.1/1-709 ------------------------------------------------------------
X54471.1/1-216 CGCGGCCCACTATATTACACCAA------------------CCCCTAATTGTGCACGGGG
KY698659.1/1-760 ------------------------------------------------------------
KY698526.1/1-748 ------------------------------------------------------------
KY698814.1/1-751 ------------------------------------------------------------
KY698766.1/1-742 ------------------------------------------------------------
KY698680.1/1-751 ------------------------------------------------------------
KY698625.1/1-749 ------------------------------------------------------------
KY698588.1/1-751 ------------------------------------------------------------
KY698808.1/1-749 ------------------------------------------------------------
KY698662.1/1-740 ------------------------------------------------------------
KY698579.1/1-720 ------------------------------------------------------------
KY698558.1/1-740 ------------------------------------------------------------
KY698529.1/1-741 ------------------------------------------------------------
M87316.1/1-741 ------------------------------------------------------------
KY698758.1/1-742 ------------------------------------------------------------
KY698571.1/1-740 ------------------------------------------------------------
KY698494.1/1-740 ------------------------------------------------------------
KY698757.1/1-709 ------------------------------------------------------------
KY698490.1/1-740 ------------------------------------------------------------
KY698795.1/1-740 ------------------------------------------------------------
KY698741.1/1-749 ------------------------------------------------------------
KY698734.1/1-742 ------------------------------------------------------------
KY698638.1/1-739 ------------------------------------------------------------
KY698615.1/1-709 ------------------------------------------------------------
KY698583.1/1-742 ------------------------------------------------------------
KY698507.1/1-739 ------------------------------------------------------------
KY698498.1/1-734 ------------------------------------------------------------
KY698496.1/1-720 ------------------------------------------------------------
KY698813.1/1-741 ------------------------------------------------------------
KY698624.1/1-742 ------------------------------------------------------------
X54472.1/1-220 CGCGGCCCACTATATTACACCAA------------------CCCCTAATTGTGCACGGGG
KY698603.1/1-750 ------------------------------------------------------------
U19806.1/1-574 ------------------------------------------------------------
KY698743.1/1-748 ------------------------------------------------------------
KY698699.1/1-751 ------------------------------------------------------------
KY698621.1/1-751 ------------------------------------------------------------
KY698605.1/1-746 ------------------------------------------------------------
KY698543.1/1-752 ------------------------------------------------------------
KY698473.1/1-746 ------------------------------------------------------------
KY698418.1/1-739 ------------------------------------------------------------
KY698784.1/1-749 ------------------------------------------------------------
KY698705.1/1-752 ------------------------------------------------------------
KY698652.1/1-741 ------------------------------------------------------------
KY698632.1/1-750 ------------------------------------------------------------
KY698478.1/1-740 ------------------------------------------------------------
KY698539.1/1-742 ------------------------------------------------------------
KY698502.1/1-739 ------------------------------------------------------------
KY698427.1/1-739 ------------------------------------------------------------
KY698569.1/1-741 ------------------------------------------------------------
KY698450.1/1-752 ------------------------------------------------------------
KY698679.1/1-740 ------------------------------------------------------------
KY698655.1/1-749 ------------------------------------------------------------
KY698587.1/1-738 ------------------------------------------------------------
KY698540.1/1-719 ------------------------------------------------------------
KY698448.1/1-750 ------------------------------------------------------------
KY698575.1/1-741 ------------------------------------------------------------
KY698534.1/1-738 ------------------------------------------------------------
KY698470.1/1-741 ------------------------------------------------------------
U19807.1/1-749 GNAGACCCAGGGANGGGCCCCAA--------GGGCNNAANAGGGANCAAAATAANNGGCC
KY698704.1/1-739 ------------------------------------------------------------
KY698464.1/1-742 ------------------------------------------------------------
KY698460.1/1-739 ------------------------------------------------------------
KY698455.1/1-749 ------------------------------------------------------------
KY698565.1/1-739 ------------------------------------------------------------
KY698773.1/1-742 ------------------------------------------------------------
U19805.1/1-774 AGTAGANGAAAAAGGGGCCCANGCCCTCCNNNTAAAAAANGGNNGGAAGGGN------GG
KY698682.1/1-752 ------------------------------------------------------------
KY698542.1/1-749 ------------------------------------------------------------
KY698485.1/1-752 ------------------------------------------------------------
KY698716.1/1-739 ------------------------------------------------------------
KY698497.1/1-737 ------------------------------------------------------------
KY698595.1/1-749 ------------------------------------------------------------
KY698819.1/1-749 ------------------------------------------------------------
KY698584.1/1-739 ------------------------------------------------------------
KY698797.1/1-742 ------------------------------------------------------------
KY698618.1/1-739 ------------------------------------------------------------
KY698648.1/1-753 ------------------------------------------------------------
KY698803.1/1-740 ------------------------------------------------------------
KY698732.1/1-751 ------------------------------------------------------------
KY698560.1/1-740 ------------------------------------------------------------
KY698688.1/1-740 ------------------------------------------------------------
KY698468.1/1-750 ------------------------------------------------------------
KY698639.1/1-738 ------------------------------------------------------------
KY698723.1/1-752 ------------------------------------------------------------
KY698573.1/1-741 ------------------------------------------------------------
KY698613.1/1-750 ------------------------------------------------------------
KY698755.1/1-750 ------------------------------------------------------------
KY698737.1/1-740 ------------------------------------------------------------
KY698581.1/1-738 ------------------------------------------------------------
KY698501.1/1-738 ------------------------------------------------------------
KY698469.1/1-742 ------------------------------------------------------------
KY698438.1/1-740 ------------------------------------------------------------
KY698817.1/1-752 ------------------------------------------------------------
KY698483.1/1-750 ------------------------------------------------------------
KY698479.1/1-750 ------------------------------------------------------------
KY698818.1/1-741 ------------------------------------------------------------
KY698706.1/1-739 ------------------------------------------------------------
KY698593.1/1-752 ------------------------------------------------------------
KY698552.1/1-749 ------------------------------------------------------------
KY698449.1/1-750 ------------------------------------------------------------
KY698697.1/1-740 ------------------------------------------------------------
KY698690.1/1-748 ------------------------------------------------------------
KY698503.1/1-741 ------------------------------------------------------------
KY698801.1/1-748 ------------------------------------------------------------
KY698771.1/1-753 ------------------------------------------------------------
KY698541.1/1-742 ------------------------------------------------------------
KY698787.1/1-741 ------------------------------------------------------------
KY698761.1/1-741 ------------------------------------------------------------
KY698742.1/1-758 ------------------------------------------------------------
KY698511.1/1-740 ------------------------------------------------------------
KY698446.1/1-750 ------------------------------------------------------------
KY698746.1/1-740 ------------------------------------------------------------
KY698437.1/1-748 ------------------------------------------------------------
KY698804.1/1-739 ------------------------------------------------------------
KY698802.1/1-741 ------------------------------------------------------------
KY698785.1/1-739 ------------------------------------------------------------
KY698713.1/1-752 ------------------------------------------------------------
KY698647.1/1-756 ------------------------------------------------------------
KY698643.1/1-747 ------------------------------------------------------------
KY698598.1/1-740 ------------------------------------------------------------
KY698666.1/1-750 ------------------------------------------------------------
KY698657.1/1-751 ------------------------------------------------------------
KY698650.1/1-742 ------------------------------------------------------------
KY698582.1/1-750 ------------------------------------------------------------
KY698436.1/1-752 ------------------------------------------------------------
KY698617.1/1-742 ------------------------------------------------------------
KY698531.1/1-740 ------------------------------------------------------------
KY698518.1/1-751 ------------------------------------------------------------
KY698504.1/1-750 ------------------------------------------------------------
KY698774.1/1-754 ------------------------------------------------------------
KY698736.1/1-741 ------------------------------------------------------------
KY698692.1/1-750 ------------------------------------------------------------
KY698604.1/1-739 ------------------------------------------------------------
KY698794.1/1-758 ------------------------------------------------------------
KY698779.1/1-751 ------------------------------------------------------------
KY698753.1/1-750 ------------------------------------------------------------
KY698739.1/1-745 ------------------------------------------------------------
KY698725.1/1-740 ------------------------------------------------------------
KY698441.1/1-739 ------------------------------------------------------------
KY698433.1/1-751 ------------------------------------------------------------
KY698776.1/1-749 ------------------------------------------------------------
KY698653.1/1-740 ------------------------------------------------------------
KY698614.1/1-741 ------------------------------------------------------------
KY698550.1/1-750 ------------------------------------------------------------
KY698474.1/1-741 ------------------------------------------------------------
KY698756.1/1-757 ------------------------------------------------------------
KY698749.1/1-741 ------------------------------------------------------------
KY698715.1/1-739 ------------------------------------------------------------
KY698611.1/1-740 ------------------------------------------------------------
KY698546.1/1-749 ------------------------------------------------------------
KY698533.1/1-741 ------------------------------------------------------------
KY698458.1/1-754 ------------------------------------------------------------
KY698423.1/1-759 ------------------------------------------------------------
KY698420.1/1-749 ------------------------------------------------------------
KY698760.1/1-750 ------------------------------------------------------------
KY698708.1/1-740 ------------------------------------------------------------
KY698622.1/1-750 ------------------------------------------------------------
KY698576.1/1-751 ------------------------------------------------------------
KY698522.1/1-751 ------------------------------------------------------------
KY698435.1/1-739 ------------------------------------------------------------
KY698763.1/1-761 ------------------------------------------------------------
KY698717.1/1-749 ------------------------------------------------------------
KY698711.1/1-739 ------------------------------------------------------------
KY698658.1/1-741 ------------------------------------------------------------
KY698641.1/1-750 ------------------------------------------------------------
KY698568.1/1-758 ------------------------------------------------------------
KY698527.1/1-741 ------------------------------------------------------------
KY698445.1/1-748 ------------------------------------------------------------
KY698821.1/1-750 ------------------------------------------------------------
KY698719.1/1-740 ------------------------------------------------------------
KY698696.1/1-740 ------------------------------------------------------------
KY698686.1/1-740 ------------------------------------------------------------
KY698671.1/1-751 ------------------------------------------------------------
KY698645.1/1-754 ------------------------------------------------------------
KY698536.1/1-740 ------------------------------------------------------------
KY698764.1/1-741 ------------------------------------------------------------
KY698762.1/1-738 ------------------------------------------------------------
KY698702.1/1-741 ------------------------------------------------------------
KY698663.1/1-739 ------------------------------------------------------------
KY698537.1/1-761 ------------------------------------------------------------
KY698471.1/1-740 ------------------------------------------------------------
KY698444.1/1-750 ------------------------------------------------------------
KY698805.1/1-742 ------------------------------------------------------------
KY698800.1/1-751 ------------------------------------------------------------
KY698765.1/1-751 ------------------------------------------------------------
KY698616.1/1-750 ------------------------------------------------------------
KY698602.1/1-742 ------------------------------------------------------------
KY698586.1/1-762 ------------------------------------------------------------
KY698555.1/1-759 ------------------------------------------------------------
KY698508.1/1-749 ------------------------------------------------------------
KY698500.1/1-750 ------------------------------------------------------------
KY698430.1/1-743 ------------------------------------------------------------
KY698798.1/1-750 ------------------------------------------------------------
KY698788.1/1-741 ------------------------------------------------------------
KY698769.1/1-740 ------------------------------------------------------------
KY698744.1/1-750 ------------------------------------------------------------
KY698695.1/1-739 ------------------------------------------------------------
KY698633.1/1-740 ------------------------------------------------------------
KY698628.1/1-750 ------------------------------------------------------------
KY698525.1/1-709 ------------------------------------------------------------
KY698524.1/1-740 ------------------------------------------------------------
KY698506.1/1-752 ------------------------------------------------------------
KY698495.1/1-749 ------------------------------------------------------------
KY698429.1/1-740 ------------------------------------------------------------
KY698726.1/1-739 ------------------------------------------------------------
KY698672.1/1-751 ------------------------------------------------------------
KY698516.1/1-741 ------------------------------------------------------------
M87317.1/1-751 ------------------------------------------------------------
KY698806.1/1-740 ------------------------------------------------------------
KY698698.1/1-740 ------------------------------------------------------------
KY698673.1/1-751 ------------------------------------------------------------
KY698623.1/1-749 ------------------------------------------------------------
KY698612.1/1-747 ------------------------------------------------------------
KY698570.1/1-741 ------------------------------------------------------------
KY698484.1/1-750 ------------------------------------------------------------
KY698431.1/1-751 ------------------------------------------------------------
KY698426.1/1-741 ------------------------------------------------------------
KY698781.1/1-741 ------------------------------------------------------------
KY698748.1/1-752 ------------------------------------------------------------
KY698687.1/1-751 ------------------------------------------------------------
KY698670.1/1-756 ------------------------------------------------------------
KY698635.1/1-742 ------------------------------------------------------------
KY698545.1/1-751 ------------------------------------------------------------
KY698521.1/1-741 ------------------------------------------------------------
KY698456.1/1-751 ------------------------------------------------------------
KY698775.1/1-761 ------------------------------------------------------------
KY698754.1/1-751 ------------------------------------------------------------
KY698727.1/1-751 ------------------------------------------------------------
KY698683.1/1-750 ------------------------------------------------------------
KY698644.1/1-751 ------------------------------------------------------------
KY698585.1/1-751 ------------------------------------------------------------
KY698538.1/1-739 ------------------------------------------------------------
KY698509.1/1-739 ------------------------------------------------------------
KY698487.1/1-750 ------------------------------------------------------------
KY698486.1/1-751 ------------------------------------------------------------
KY698480.1/1-745 ------------------------------------------------------------
KY698472.1/1-751 ------------------------------------------------------------
KY698419.1/1-752 ------------------------------------------------------------
KY698793.1/1-750 ------------------------------------------------------------
KY698791.1/1-749 ------------------------------------------------------------
KY698700.1/1-759 ------------------------------------------------------------
KY698674.1/1-740 ------------------------------------------------------------
KY698630.1/1-748 ------------------------------------------------------------
KY698592.1/1-743 ------------------------------------------------------------
KY698589.1/1-751 ------------------------------------------------------------
KY698515.1/1-740 ------------------------------------------------------------
KY698728.1/1-750 ------------------------------------------------------------
KY698548.1/1-740 ------------------------------------------------------------
KY698532.1/1-760 ------------------------------------------------------------
KY698432.1/1-739 ------------------------------------------------------------
KY698770.1/1-741 ------------------------------------------------------------
KY698678.1/1-751 ------------------------------------------------------------
KY698609.1/1-747 ------------------------------------------------------------
KY698607.1/1-750 ------------------------------------------------------------
KY698597.1/1-741 ------------------------------------------------------------
KY698556.1/1-743 ------------------------------------------------------------
KY698530.1/1-743 ------------------------------------------------------------
KY698499.1/1-751 ------------------------------------------------------------
KY698489.1/1-749 ------------------------------------------------------------
KY698482.1/1-741 ------------------------------------------------------------
KY698452.1/1-742 ------------------------------------------------------------
KY698425.1/1-730 ------------------------------------------------------------
KY698421.1/1-749 ------------------------------------------------------------
KY698789.1/1-763 ------------------------------------------------------------
KY698786.1/1-760 ------------------------------------------------------------
KY698768.1/1-741 ------------------------------------------------------------
KY698720.1/1-739 ------------------------------------------------------------
KY698691.1/1-739 ------------------------------------------------------------
KY698665.1/1-740 ------------------------------------------------------------
KY698510.1/1-741 ------------------------------------------------------------
KY698466.1/1-750 ------------------------------------------------------------
KY698462.1/1-740 ------------------------------------------------------------
KY698811.1/1-739 ------------------------------------------------------------
KY698807.1/1-748 ------------------------------------------------------------
KY698759.1/1-740 ------------------------------------------------------------
KY698677.1/1-750 ------------------------------------------------------------
KY698620.1/1-751 ------------------------------------------------------------
KY698549.1/1-742 ------------------------------------------------------------
KY698547.1/1-750 ------------------------------------------------------------
KY698454.1/1-742 ------------------------------------------------------------
KY698443.1/1-750 ------------------------------------------------------------
KY698440.1/1-750 ------------------------------------------------------------
KY698439.1/1-751 ------------------------------------------------------------
KY698434.1/1-750 ------------------------------------------------------------
M87314.1/1-207 ------------------------------------------------------------
KY698810.1/1-749 ------------------------------------------------------------
KY698799.1/1-759 ------------------------------------------------------------
KY698777.1/1-750 ------------------------------------------------------------
KY698752.1/1-737 ------------------------------------------------------------
KY698750.1/1-748 ------------------------------------------------------------
KY698724.1/1-750 ------------------------------------------------------------
KY698722.1/1-744 ------------------------------------------------------------
KY698685.1/1-745 ------------------------------------------------------------
KY698684.1/1-760 ------------------------------------------------------------
KY698667.1/1-750 ------------------------------------------------------------
KY698619.1/1-751 ------------------------------------------------------------
KY698523.1/1-748 ------------------------------------------------------------
KY698514.1/1-750 ------------------------------------------------------------
KY698477.1/1-759 ------------------------------------------------------------
KY698451.1/1-751 ------------------------------------------------------------
KY698424.1/1-750 ------------------------------------------------------------
KY698747.1/1-748 ------------------------------------------------------------
KY698740.1/1-749 ------------------------------------------------------------
KY698738.1/1-749 ------------------------------------------------------------
KY698729.1/1-749 ------------------------------------------------------------
KY698714.1/1-743 ------------------------------------------------------------
KY698707.1/1-763 ------------------------------------------------------------
KY698656.1/1-750 ------------------------------------------------------------
KY698649.1/1-749 ------------------------------------------------------------
KY698544.1/1-749 ------------------------------------------------------------
KY698767.1/1-742 ------------------------------------------------------------
KY698694.1/1-750 ------------------------------------------------------------
KY698689.1/1-749 ------------------------------------------------------------
KY698681.1/1-740 ------------------------------------------------------------
KY698675.1/1-740 ------------------------------------------------------------
KY698637.1/1-749 ------------------------------------------------------------
KY698608.1/1-750 ------------------------------------------------------------
KY698591.1/1-751 ------------------------------------------------------------
KY698559.1/1-750 ------------------------------------------------------------
KY698553.1/1-740 ------------------------------------------------------------
AF231100.1/1-528 ------------------------------------------------------------
KY698816.1/1-742 ------------------------------------------------------------
KY698782.1/1-760 ------------------------------------------------------------
KY698701.1/1-750 ------------------------------------------------------------
KY698651.1/1-740 ------------------------------------------------------------
KY698646.1/1-750 ------------------------------------------------------------
KY698599.1/1-737 ------------------------------------------------------------
KY698572.1/1-750 ------------------------------------------------------------
KY698492.1/1-740 ------------------------------------------------------------
KY698491.1/1-742 ------------------------------------------------------------
KY698476.1/1-741 ------------------------------------------------------------
KY698459.1/1-760 ------------------------------------------------------------
KY698442.1/1-749 ------------------------------------------------------------
KY698693.1/1-751 ------------------------------------------------------------
KY698634.1/1-739 ------------------------------------------------------------
KY698519.1/1-751 ------------------------------------------------------------
KY698488.1/1-738 ------------------------------------------------------------
KY698809.1/1-741 ------------------------------------------------------------
KY698778.1/1-751 ------------------------------------------------------------
KY698636.1/1-761 ------------------------------------------------------------
KY698631.1/1-750 ------------------------------------------------------------
KY698626.1/1-750 ------------------------------------------------------------
KY698610.1/1-742 ------------------------------------------------------------
KY698578.1/1-750 ------------------------------------------------------------
KY698563.1/1-752 ------------------------------------------------------------
KY698562.1/1-740 ------------------------------------------------------------
KY698551.1/1-739 ------------------------------------------------------------
KY698512.1/1-750 ------------------------------------------------------------
KY698493.1/1-752 ------------------------------------------------------------
KY698428.1/1-739 ------------------------------------------------------------
KY698772.1/1-738 ------------------------------------------------------------
KY698745.1/1-750 ------------------------------------------------------------
KY698735.1/1-741 ------------------------------------------------------------
KY698731.1/1-751 ------------------------------------------------------------
KY698721.1/1-752 ------------------------------------------------------------
KY698712.1/1-739 ------------------------------------------------------------
KY698709.1/1-750 ------------------------------------------------------------
KY698703.1/1-749 ------------------------------------------------------------
KY698668.1/1-739 ------------------------------------------------------------
KY698661.1/1-739 ------------------------------------------------------------
KY698660.1/1-750 ------------------------------------------------------------
KY698640.1/1-739 ------------------------------------------------------------
KY698627.1/1-750 ------------------------------------------------------------
KY698600.1/1-741 ------------------------------------------------------------
KY698596.1/1-739 ------------------------------------------------------------
KY698580.1/1-750 ------------------------------------------------------------
KY698577.1/1-741 ------------------------------------------------------------
KY698567.1/1-740 ------------------------------------------------------------
KY698467.1/1-743 ------------------------------------------------------------
KY698465.1/1-750 ------------------------------------------------------------
KY698447.1/1-750 ------------------------------------------------------------
KY698422.1/1-749 ------------------------------------------------------------
KY698676.1/1-741 ------------------------------------------------------------
KY698590.1/1-739 ------------------------------------------------------------
KY698475.1/1-739 ------------------------------------------------------------
KY698461.1/1-742 ------------------------------------------------------------
U19803.1/1-722 CAGGCCAAAAATTATCCCTCCGGGCCGGGATAATGGGAAGGGGTAAATAAATAGGTAATT
KY698669.1/1-749 ------------------------------------------------------------
KY698664.1/1-748 ------------------------------------------------------------
KY698566.1/1-741 ------------------------------------------------------------
KY698792.1/1-752 ------------------------------------------------------------
KY698783.1/1-750 ------------------------------------------------------------
KY698733.1/1-749 ------------------------------------------------------------
KY698629.1/1-750 ------------------------------------------------------------
KY698517.1/1-741 ------------------------------------------------------------
KY698457.1/1-740 ------------------------------------------------------------
KY698820.1/1-741 ------------------------------------------------------------
KY698718.1/1-741 ------------------------------------------------------------
KY698642.1/1-734 ------------------------------------------------------------
KY698606.1/1-748 ------------------------------------------------------------
KY698557.1/1-742 ------------------------------------------------------------
KY698796.1/1-752 ------------------------------------------------------------
KY698780.1/1-752 ------------------------------------------------------------
KY698730.1/1-740 ------------------------------------------------------------
KY698601.1/1-742 ------------------------------------------------------------
KY698574.1/1-749 ------------------------------------------------------------
KY698513.1/1-748 ------------------------------------------------------------
KY698453.1/1-739 ------------------------------------------------------------
KY698751.1/1-753 ------------------------------------------------------------
KY698710.1/1-751 ------------------------------------------------------------
KY698594.1/1-752 ------------------------------------------------------------
KY698561.1/1-740 ------------------------------------------------------------
KY698554.1/1-738 ------------------------------------------------------------
KY698528.1/1-760 ------------------------------------------------------------
KY698520.1/1-741 ------------------------------------------------------------
KY698505.1/1-748 ------------------------------------------------------------
KY698463.1/1-752 ------------------------------------------------------------
KY698815.1/1-740 ------------------------------------------------------------
KY698812.1/1-738 ------------------------------------------------------------
KY698654.1/1-740 ------------------------------------------------------------
KY698535.1/1-740 ------------------------------------------------------------
KY698790.1/1-741 ------------------------------------------------------------
KY698564.1/1-734 ------------------------------------------------------------
KY698481.1/1-709 ------------------------------------------------------------
X54471.1/1-216 AGGCCAAAAATAGC----------------------------------------------
KY698659.1/1-760 ------------------------------------------------------------
KY698526.1/1-748 ------------------------------------------------------------
KY698814.1/1-751 ------------------------------------------------------------
KY698766.1/1-742 ------------------------------------------------------------
KY698680.1/1-751 ------------------------------------------------------------
KY698625.1/1-749 ------------------------------------------------------------
KY698588.1/1-751 ------------------------------------------------------------
KY698808.1/1-749 ------------------------------------------------------------
KY698662.1/1-740 ------------------------------------------------------------
KY698579.1/1-720 ------------------------------------------------------------
KY698558.1/1-740 ------------------------------------------------------------
KY698529.1/1-741 ------------------------------------------------------------
M87316.1/1-741 ------------------------------------------------------------
KY698758.1/1-742 ------------------------------------------------------------
KY698571.1/1-740 ------------------------------------------------------------
KY698494.1/1-740 ------------------------------------------------------------
KY698757.1/1-709 ------------------------------------------------------------
KY698490.1/1-740 ------------------------------------------------------------
KY698795.1/1-740 ------------------------------------------------------------
KY698741.1/1-749 ------------------------------------------------------------
KY698734.1/1-742 ------------------------------------------------------------
KY698638.1/1-739 ------------------------------------------------------------
KY698615.1/1-709 ------------------------------------------------------------
KY698583.1/1-742 ------------------------------------------------------------
KY698507.1/1-739 ------------------------------------------------------------
KY698498.1/1-734 ------------------------------------------------------------
KY698496.1/1-720 ------------------------------------------------------------
KY698813.1/1-741 ------------------------------------------------------------
KY698624.1/1-742 ------------------------------------------------------------
X54472.1/1-220 AGGCCAAAAAACGT----------------------------------------------
KY698603.1/1-750 ------------------------------------------------------------
U19806.1/1-574 ---------------------GGCTATAACAAATGGGGAAAATTTTTAATCCGGGTAGAA
KY698743.1/1-748 ------------------------------------------------------------
KY698699.1/1-751 ------------------------------------------------------------
KY698621.1/1-751 ------------------------------------------------------------
KY698605.1/1-746 ------------------------------------------------------------
KY698543.1/1-752 ------------------------------------------------------------
KY698473.1/1-746 ------------------------------------------------------------
KY698418.1/1-739 ------------------------------------------------------------
KY698784.1/1-749 ------------------------------------------------------------
KY698705.1/1-752 ------------------------------------------------------------
KY698652.1/1-741 ------------------------------------------------------------
KY698632.1/1-750 ------------------------------------------------------------
KY698478.1/1-740 ------------------------------------------------------------
KY698539.1/1-742 ------------------------------------------------------------
KY698502.1/1-739 ------------------------------------------------------------
KY698427.1/1-739 ------------------------------------------------------------
KY698569.1/1-741 ------------------------------------------------------------
KY698450.1/1-752 ------------------------------------------------------------
KY698679.1/1-740 ------------------------------------------------------------
KY698655.1/1-749 ------------------------------------------------------------
KY698587.1/1-738 ------------------------------------------------------------
KY698540.1/1-719 ------------------------------------------------------------
KY698448.1/1-750 ------------------------------------------------------------
KY698575.1/1-741 ------------------------------------------------------------
KY698534.1/1-738 ------------------------------------------------------------
KY698470.1/1-741 ------------------------------------------------------------
U19807.1/1-749 TANGACATNAAGGNGNCCCANTATNAANACNATTGGGAACCCNCNAAAAGGNCC--NGGG
KY698704.1/1-739 ------------------------------------------------------------
KY698464.1/1-742 ------------------------------------------------------------
KY698460.1/1-739 ------------------------------------------------------------
KY698455.1/1-749 ------------------------------------------------------------
KY698565.1/1-739 ------------------------------------------------------------
KY698773.1/1-742 ------------------------------------------------------------
U19805.1/1-774 CAGAGAAAANAGNAACACANCCCAANCCGCCNACGGGCCCCCAAACNAGACCGGAACANG
KY698682.1/1-752 ------------------------------------------------------------
KY698542.1/1-749 ------------------------------------------------------------
KY698485.1/1-752 ------------------------------------------------------------
KY698716.1/1-739 ------------------------------------------------------------
KY698497.1/1-737 ------------------------------------------------------------
KY698595.1/1-749 ------------------------------------------------------------
KY698819.1/1-749 ------------------------------------------------------------
KY698584.1/1-739 ------------------------------------------------------------
KY698797.1/1-742 ------------------------------------------------------------
KY698618.1/1-739 ------------------------------------------------------------
KY698648.1/1-753 ------------------------------------------------------------
KY698803.1/1-740 ------------------------------------------------------------
KY698732.1/1-751 ------------------------------------------------------------
KY698560.1/1-740 ------------------------------------------------------------
KY698688.1/1-740 ------------------------------------------------------------
KY698468.1/1-750 ------------------------------------------------------------
KY698639.1/1-738 ------------------------------------------------------------
KY698723.1/1-752 ------------------------------------------------------------
KY698573.1/1-741 ------------------------------------------------------------
KY698613.1/1-750 ------------------------------------------------------------
KY698755.1/1-750 ------------------------------------------------------------
KY698737.1/1-740 ------------------------------------------------------------
KY698581.1/1-738 ------------------------------------------------------------
KY698501.1/1-738 ------------------------------------------------------------
KY698469.1/1-742 ------------------------------------------------------------
KY698438.1/1-740 ------------------------------------------------------------
KY698817.1/1-752 ------------------------------------------------------------
KY698483.1/1-750 ------------------------------------------------------------
KY698479.1/1-750 ------------------------------------------------------------
KY698818.1/1-741 ------------------------------------------------------------
KY698706.1/1-739 ------------------------------------------------------------
KY698593.1/1-752 ------------------------------------------------------------
KY698552.1/1-749 ------------------------------------------------------------
KY698449.1/1-750 ------------------------------------------------------------
KY698697.1/1-740 ------------------------------------------------------------
KY698690.1/1-748 ------------------------------------------------------------
KY698503.1/1-741 ------------------------------------------------------------
KY698801.1/1-748 ------------------------------------------------------------
KY698771.1/1-753 ------------------------------------------------------------
KY698541.1/1-742 ------------------------------------------------------------
KY698787.1/1-741 ------------------------------------------------------------
KY698761.1/1-741 ------------------------------------------------------------
KY698742.1/1-758 ------------------------------------------------------------
KY698511.1/1-740 ------------------------------------------------------------
KY698446.1/1-750 ------------------------------------------------------------
KY698746.1/1-740 ------------------------------------------------------------
KY698437.1/1-748 ------------------------------------------------------------
KY698804.1/1-739 ------------------------------------------------------------
KY698802.1/1-741 ------------------------------------------------------------
KY698785.1/1-739 ------------------------------------------------------------
KY698713.1/1-752 ------------------------------------------------------------
KY698647.1/1-756 ------------------------------------------------------------
KY698643.1/1-747 ------------------------------------------------------------
KY698598.1/1-740 ------------------------------------------------------------
KY698666.1/1-750 ------------------------------------------------------------
KY698657.1/1-751 ------------------------------------------------------------
KY698650.1/1-742 ------------------------------------------------------------
KY698582.1/1-750 ------------------------------------------------------------
KY698436.1/1-752 ------------------------------------------------------------
KY698617.1/1-742 ------------------------------------------------------------
KY698531.1/1-740 ------------------------------------------------------------
KY698518.1/1-751 ------------------------------------------------------------
KY698504.1/1-750 ------------------------------------------------------------
KY698774.1/1-754 ------------------------------------------------------------
KY698736.1/1-741 ------------------------------------------------------------
KY698692.1/1-750 ------------------------------------------------------------
KY698604.1/1-739 ------------------------------------------------------------
KY698794.1/1-758 ------------------------------------------------------------
KY698779.1/1-751 ------------------------------------------------------------
KY698753.1/1-750 ------------------------------------------------------------
KY698739.1/1-745 ------------------------------------------------------------
KY698725.1/1-740 ------------------------------------------------------------
KY698441.1/1-739 ------------------------------------------------------------
KY698433.1/1-751 ------------------------------------------------------------
KY698776.1/1-749 ------------------------------------------------------------
KY698653.1/1-740 ------------------------------------------------------------
KY698614.1/1-741 ------------------------------------------------------------
KY698550.1/1-750 ------------------------------------------------------------
KY698474.1/1-741 ------------------------------------------------------------
KY698756.1/1-757 ------------------------------------------------------------
KY698749.1/1-741 ------------------------------------------------------------
KY698715.1/1-739 ------------------------------------------------------------
KY698611.1/1-740 ------------------------------------------------------------
KY698546.1/1-749 ------------------------------------------------------------
KY698533.1/1-741 ------------------------------------------------------------
KY698458.1/1-754 ------------------------------------------------------------
KY698423.1/1-759 ------------------------------------------------------------
KY698420.1/1-749 ------------------------------------------------------------
KY698760.1/1-750 ------------------------------------------------------------
KY698708.1/1-740 ------------------------------------------------------------
KY698622.1/1-750 ------------------------------------------------------------
KY698576.1/1-751 ------------------------------------------------------------
KY698522.1/1-751 ------------------------------------------------------------
KY698435.1/1-739 ------------------------------------------------------------
KY698763.1/1-761 ------------------------------------------------------------
KY698717.1/1-749 ------------------------------------------------------------
KY698711.1/1-739 ------------------------------------------------------------
KY698658.1/1-741 ------------------------------------------------------------
KY698641.1/1-750 ------------------------------------------------------------
KY698568.1/1-758 ------------------------------------------------------------
KY698527.1/1-741 ------------------------------------------------------------
KY698445.1/1-748 ------------------------------------------------------------
KY698821.1/1-750 ------------------------------------------------------------
KY698719.1/1-740 ------------------------------------------------------------
KY698696.1/1-740 ------------------------------------------------------------
KY698686.1/1-740 ------------------------------------------------------------
KY698671.1/1-751 ------------------------------------------------------------
KY698645.1/1-754 ------------------------------------------------------------
KY698536.1/1-740 ------------------------------------------------------------
KY698764.1/1-741 ------------------------------------------------------------
KY698762.1/1-738 ------------------------------------------------------------
KY698702.1/1-741 ------------------------------------------------------------
KY698663.1/1-739 ------------------------------------------------------------
KY698537.1/1-761 ------------------------------------------------------------
KY698471.1/1-740 ------------------------------------------------------------
KY698444.1/1-750 ------------------------------------------------------------
KY698805.1/1-742 ------------------------------------------------------------
KY698800.1/1-751 ------------------------------------------------------------
KY698765.1/1-751 ------------------------------------------------------------
KY698616.1/1-750 ------------------------------------------------------------
KY698602.1/1-742 ------------------------------------------------------------
KY698586.1/1-762 ------------------------------------------------------------
KY698555.1/1-759 ------------------------------------------------------------
KY698508.1/1-749 ------------------------------------------------------------
KY698500.1/1-750 ------------------------------------------------------------
KY698430.1/1-743 ------------------------------------------------------------
KY698798.1/1-750 ------------------------------------------------------------
KY698788.1/1-741 ------------------------------------------------------------
KY698769.1/1-740 ------------------------------------------------------------
KY698744.1/1-750 ------------------------------------------------------------
KY698695.1/1-739 ------------------------------------------------------------
KY698633.1/1-740 ------------------------------------------------------------
KY698628.1/1-750 ------------------------------------------------------------
KY698525.1/1-709 ------------------------------------------------------------
KY698524.1/1-740 ------------------------------------------------------------
KY698506.1/1-752 ------------------------------------------------------------
KY698495.1/1-749 ------------------------------------------------------------
KY698429.1/1-740 ------------------------------------------------------------
KY698726.1/1-739 ------------------------------------------------------------
KY698672.1/1-751 ------------------------------------------------------------
KY698516.1/1-741 ------------------------------------------------------------
M87317.1/1-751 ------------------------------------------------------------
KY698806.1/1-740 ------------------------------------------------------------
KY698698.1/1-740 ------------------------------------------------------------
KY698673.1/1-751 ------------------------------------------------------------
KY698623.1/1-749 ------------------------------------------------------------
KY698612.1/1-747 ------------------------------------------------------------
KY698570.1/1-741 ------------------------------------------------------------
KY698484.1/1-750 ------------------------------------------------------------
KY698431.1/1-751 ------------------------------------------------------------
KY698426.1/1-741 ------------------------------------------------------------
KY698781.1/1-741 ------------------------------------------------------------
KY698748.1/1-752 ------------------------------------------------------------
KY698687.1/1-751 ------------------------------------------------------------
KY698670.1/1-756 ------------------------------------------------------------
KY698635.1/1-742 ------------------------------------------------------------
KY698545.1/1-751 ------------------------------------------------------------
KY698521.1/1-741 ------------------------------------------------------------
KY698456.1/1-751 ------------------------------------------------------------
KY698775.1/1-761 ------------------------------------------------------------
KY698754.1/1-751 ------------------------------------------------------------
KY698727.1/1-751 ------------------------------------------------------------
KY698683.1/1-750 ------------------------------------------------------------
KY698644.1/1-751 ------------------------------------------------------------
KY698585.1/1-751 ------------------------------------------------------------
KY698538.1/1-739 ------------------------------------------------------------
KY698509.1/1-739 ------------------------------------------------------------
KY698487.1/1-750 ------------------------------------------------------------
KY698486.1/1-751 ------------------------------------------------------------
KY698480.1/1-745 ------------------------------------------------------------
KY698472.1/1-751 ------------------------------------------------------------
KY698419.1/1-752 ------------------------------------------------------------
KY698793.1/1-750 ------------------------------------------------------------
KY698791.1/1-749 ------------------------------------------------------------
KY698700.1/1-759 ------------------------------------------------------------
KY698674.1/1-740 ------------------------------------------------------------
KY698630.1/1-748 ------------------------------------------------------------
KY698592.1/1-743 ------------------------------------------------------------
KY698589.1/1-751 ------------------------------------------------------------
KY698515.1/1-740 ------------------------------------------------------------
KY698728.1/1-750 ------------------------------------------------------------
KY698548.1/1-740 ------------------------------------------------------------
KY698532.1/1-760 ------------------------------------------------------------
KY698432.1/1-739 ------------------------------------------------------------
KY698770.1/1-741 ------------------------------------------------------------
KY698678.1/1-751 ------------------------------------------------------------
KY698609.1/1-747 ------------------------------------------------------------
KY698607.1/1-750 ------------------------------------------------------------
KY698597.1/1-741 ------------------------------------------------------------
KY698556.1/1-743 ------------------------------------------------------------
KY698530.1/1-743 ------------------------------------------------------------
KY698499.1/1-751 ------------------------------------------------------------
KY698489.1/1-749 ------------------------------------------------------------
KY698482.1/1-741 ------------------------------------------------------------
KY698452.1/1-742 ------------------------------------------------------------
KY698425.1/1-730 ------------------------------------------------------------
KY698421.1/1-749 ------------------------------------------------------------
KY698789.1/1-763 ------------------------------------------------------------
KY698786.1/1-760 ------------------------------------------------------------
KY698768.1/1-741 ------------------------------------------------------------
KY698720.1/1-739 ------------------------------------------------------------
KY698691.1/1-739 ------------------------------------------------------------
KY698665.1/1-740 ------------------------------------------------------------
KY698510.1/1-741 ------------------------------------------------------------
KY698466.1/1-750 ------------------------------------------------------------
KY698462.1/1-740 ------------------------------------------------------------
KY698811.1/1-739 ------------------------------------------------------------
KY698807.1/1-748 ------------------------------------------------------------
KY698759.1/1-740 ------------------------------------------------------------
KY698677.1/1-750 ------------------------------------------------------------
KY698620.1/1-751 ------------------------------------------------------------
KY698549.1/1-742 ------------------------------------------------------------
KY698547.1/1-750 ------------------------------------------------------------
KY698454.1/1-742 ------------------------------------------------------------
KY698443.1/1-750 ------------------------------------------------------------
KY698440.1/1-750 ------------------------------------------------------------
KY698439.1/1-751 ------------------------------------------------------------
KY698434.1/1-750 ------------------------------------------------------------
M87314.1/1-207 ------------------------------------------------------------
KY698810.1/1-749 ------------------------------------------------------------
KY698799.1/1-759 ------------------------------------------------------------
KY698777.1/1-750 ------------------------------------------------------------
KY698752.1/1-737 ------------------------------------------------------------
KY698750.1/1-748 ------------------------------------------------------------
KY698724.1/1-750 ------------------------------------------------------------
KY698722.1/1-744 ------------------------------------------------------------
KY698685.1/1-745 ------------------------------------------------------------
KY698684.1/1-760 ------------------------------------------------------------
KY698667.1/1-750 ------------------------------------------------------------
KY698619.1/1-751 ------------------------------------------------------------
KY698523.1/1-748 ------------------------------------------------------------
KY698514.1/1-750 ------------------------------------------------------------
KY698477.1/1-759 ------------------------------------------------------------
KY698451.1/1-751 ------------------------------------------------------------
KY698424.1/1-750 ------------------------------------------------------------
KY698747.1/1-748 ------------------------------------------------------------
KY698740.1/1-749 ------------------------------------------------------------
KY698738.1/1-749 ------------------------------------------------------------
KY698729.1/1-749 ------------------------------------------------------------
KY698714.1/1-743 ------------------------------------------------------------
KY698707.1/1-763 ------------------------------------------------------------
KY698656.1/1-750 ------------------------------------------------------------
KY698649.1/1-749 ------------------------------------------------------------
KY698544.1/1-749 ------------------------------------------------------------
KY698767.1/1-742 ------------------------------------------------------------
KY698694.1/1-750 ------------------------------------------------------------
KY698689.1/1-749 ------------------------------------------------------------
KY698681.1/1-740 ------------------------------------------------------------
KY698675.1/1-740 ------------------------------------------------------------
KY698637.1/1-749 ------------------------------------------------------------
KY698608.1/1-750 ------------------------------------------------------------
KY698591.1/1-751 ------------------------------------------------------------
KY698559.1/1-750 ------------------------------------------------------------
KY698553.1/1-740 ------------------------------------------------------------
AF231100.1/1-528 ------------------------------------------------------------
KY698816.1/1-742 ------------------------------------------------------------
KY698782.1/1-760 ------------------------------------------------------------
KY698701.1/1-750 ------------------------------------------------------------
KY698651.1/1-740 ------------------------------------------------------------
KY698646.1/1-750 ------------------------------------------------------------
KY698599.1/1-737 ------------------------------------------------------------
KY698572.1/1-750 ------------------------------------------------------------
KY698492.1/1-740 ------------------------------------------------------------
KY698491.1/1-742 ------------------------------------------------------------
KY698476.1/1-741 ------------------------------------------------------------
KY698459.1/1-760 ------------------------------------------------------------
KY698442.1/1-749 ------------------------------------------------------------
KY698693.1/1-751 ------------------------------------------------------------
KY698634.1/1-739 ------------------------------------------------------------
KY698519.1/1-751 ------------------------------------------------------------
KY698488.1/1-738 ------------------------------------------------------------
KY698809.1/1-741 ------------------------------------------------------------
KY698778.1/1-751 ------------------------------------------------------------
KY698636.1/1-761 ------------------------------------------------------------
KY698631.1/1-750 ------------------------------------------------------------
KY698626.1/1-750 ------------------------------------------------------------
KY698610.1/1-742 ------------------------------------------------------------
KY698578.1/1-750 ------------------------------------------------------------
KY698563.1/1-752 ------------------------------------------------------------
KY698562.1/1-740 ------------------------------------------------------------
KY698551.1/1-739 ------------------------------------------------------------
KY698512.1/1-750 ------------------------------------------------------------
KY698493.1/1-752 ------------------------------------------------------------
KY698428.1/1-739 ------------------------------------------------------------
KY698772.1/1-738 ------------------------------------------------------------
KY698745.1/1-750 ------------------------------------------------------------
KY698735.1/1-741 ------------------------------------------------------------
KY698731.1/1-751 ------------------------------------------------------------
KY698721.1/1-752 ------------------------------------------------------------
KY698712.1/1-739 ------------------------------------------------------------
KY698709.1/1-750 ------------------------------------------------------------
KY698703.1/1-749 ------------------------------------------------------------
KY698668.1/1-739 ------------------------------------------------------------
KY698661.1/1-739 ------------------------------------------------------------
KY698660.1/1-750 ------------------------------------------------------------
KY698640.1/1-739 ------------------------------------------------------------
KY698627.1/1-750 ------------------------------------------------------------
KY698600.1/1-741 ------------------------------------------------------------
KY698596.1/1-739 ------------------------------------------------------------
KY698580.1/1-750 ------------------------------------------------------------
KY698577.1/1-741 ------------------------------------------------------------
KY698567.1/1-740 ------------------------------------------------------------
KY698467.1/1-743 ------------------------------------------------------------
KY698465.1/1-750 ------------------------------------------------------------
KY698447.1/1-750 ------------------------------------------------------------
KY698422.1/1-749 ------------------------------------------------------------
KY698676.1/1-741 ------------------------------------------------------------
KY698590.1/1-739 ------------------------------------------------------------
KY698475.1/1-739 ------------------------------------------------------------
KY698461.1/1-742 ------------------------------------------------------------
U19803.1/1-722 AAAATTATTAAATTAGCCATCTGCCAGTAAAATTAGGTAATTGTAAAAAATTTAGGGAGG
KY698669.1/1-749 ------------------------------------------------------------
KY698664.1/1-748 ------------------------------------------------------------
KY698566.1/1-741 ------------------------------------------------------------
KY698792.1/1-752 ------------------------------------------------------------
KY698783.1/1-750 ------------------------------------------------------------
KY698733.1/1-749 ------------------------------------------------------------
KY698629.1/1-750 ------------------------------------------------------------
KY698517.1/1-741 ------------------------------------------------------------
KY698457.1/1-740 ------------------------------------------------------------
KY698820.1/1-741 ------------------------------------------------------------
KY698718.1/1-741 ------------------------------------------------------------
KY698642.1/1-734 ------------------------------------------------------------
KY698606.1/1-748 ------------------------------------------------------------
KY698557.1/1-742 ------------------------------------------------------------
KY698796.1/1-752 ------------------------------------------------------------
KY698780.1/1-752 ------------------------------------------------------------
KY698730.1/1-740 ------------------------------------------------------------
KY698601.1/1-742 ------------------------------------------------------------
KY698574.1/1-749 ------------------------------------------------------------
KY698513.1/1-748 ------------------------------------------------------------
KY698453.1/1-739 ------------------------------------------------------------
KY698751.1/1-753 ------------------------------------------------------------
KY698710.1/1-751 ------------------------------------------------------------
KY698594.1/1-752 ------------------------------------------------------------
KY698561.1/1-740 ------------------------------------------------------------
KY698554.1/1-738 ------------------------------------------------------------
KY698528.1/1-760 ------------------------------------------------------------
KY698520.1/1-741 ------------------------------------------------------------
KY698505.1/1-748 ------------------------------------------------------------
KY698463.1/1-752 ------------------------------------------------------------
KY698815.1/1-740 ------------------------------------------------------------
KY698812.1/1-738 ------------------------------------------------------------
KY698654.1/1-740 ------------------------------------------------------------
KY698535.1/1-740 ------------------------------------------------------------
KY698790.1/1-741 ------------------------------------------------------------
KY698564.1/1-734 ------------------------------------------------------------
KY698481.1/1-709 ------------------------------------------------------------
X54471.1/1-216 -----------------------------------------------GATTTTCGGGCAT
KY698659.1/1-760 ------------------------------------------------------------
KY698526.1/1-748 ------------------------------------------------------------
KY698814.1/1-751 ------------------------------------------------------------
KY698766.1/1-742 ------------------------------------------------------------
KY698680.1/1-751 ------------------------------------------------------------
KY698625.1/1-749 ------------------------------------------------------------
KY698588.1/1-751 ------------------------------------------------------------
KY698808.1/1-749 ------------------------------------------------------------
KY698662.1/1-740 ------------------------------------------------------------
KY698579.1/1-720 ------------------------------------------------------------
KY698558.1/1-740 ------------------------------------------------------------
KY698529.1/1-741 ------------------------------------------------------------
M87316.1/1-741 ------------------------------------------------------------
KY698758.1/1-742 ------------------------------------------------------------
KY698571.1/1-740 ------------------------------------------------------------
KY698494.1/1-740 ------------------------------------------------------------
KY698757.1/1-709 ------------------------------------------------------------
KY698490.1/1-740 ------------------------------------------------------------
KY698795.1/1-740 ------------------------------------------------------------
KY698741.1/1-749 ------------------------------------------------------------
KY698734.1/1-742 ------------------------------------------------------------
KY698638.1/1-739 ------------------------------------------------------------
KY698615.1/1-709 ------------------------------------------------------------
KY698583.1/1-742 ------------------------------------------------------------
KY698507.1/1-739 ------------------------------------------------------------
KY698498.1/1-734 ------------------------------------------------------------
KY698496.1/1-720 ------------------------------------------------------------
KY698813.1/1-741 ------------------------------------------------------------
KY698624.1/1-742 ------------------------------------------------------------
X54472.1/1-220 -----------------------------------------------GATTTTCGGGGGA
KY698603.1/1-750 ------------------------------------------------------------
U19806.1/1-574 TAAATTTGCCAATAACCTATCCACCCCCG--GTATATTAGGTGCCAGAAT----------
KY698743.1/1-748 ------------------------------------------------------------
KY698699.1/1-751 ------------------------------------------------------------
KY698621.1/1-751 ------------------------------------------------------------
KY698605.1/1-746 ------------------------------------------------------------
KY698543.1/1-752 ------------------------------------------------------------
KY698473.1/1-746 ------------------------------------------------------------
KY698418.1/1-739 ------------------------------------------------------------
KY698784.1/1-749 ------------------------------------------------------------
KY698705.1/1-752 ------------------------------------------------------------
KY698652.1/1-741 ------------------------------------------------------------
KY698632.1/1-750 ------------------------------------------------------------
KY698478.1/1-740 ------------------------------------------------------------
KY698539.1/1-742 ------------------------------------------------------------
KY698502.1/1-739 ------------------------------------------------------------
KY698427.1/1-739 ------------------------------------------------------------
KY698569.1/1-741 ------------------------------------------------------------
KY698450.1/1-752 ------------------------------------------------------------
KY698679.1/1-740 ------------------------------------------------------------
KY698655.1/1-749 ------------------------------------------------------------
KY698587.1/1-738 ------------------------------------------------------------
KY698540.1/1-719 ------------------------------------------------------------
KY698448.1/1-750 ------------------------------------------------------------
KY698575.1/1-741 ------------------------------------------------------------
KY698534.1/1-738 ------------------------------------------------------------
KY698470.1/1-741 ------------------------------------------------------------
U19807.1/1-749 NAAACCAGGN-NAGGCCCGGAANACCCCGNGTTAGGGTAANAGGAATANNGNAAAGGGNG
KY698704.1/1-739 ------------------------------------------------------------
KY698464.1/1-742 ------------------------------------------------------------
KY698460.1/1-739 ------------------------------------------------------------
KY698455.1/1-749 ------------------------------------------------------------
KY698565.1/1-739 ------------------------------------------------------------
KY698773.1/1-742 ------------------------------------------------------------
U19805.1/1-774 NACANCCAGG-------AAAGAGGCGGCACANNAANAGGGAGNCNAAAANACTANNCANG
KY698682.1/1-752 ------------------------------------------------------------
KY698542.1/1-749 ------------------------------------------------------------
KY698485.1/1-752 ------------------------------------------------------------
KY698716.1/1-739 ------------------------------------------------------------
KY698497.1/1-737 ------------------------------------------------------------
KY698595.1/1-749 ------------------------------------------------------------
KY698819.1/1-749 ------------------------------------------------------------
KY698584.1/1-739 ------------------------------------------------------------
KY698797.1/1-742 ------------------------------------------------------------
KY698618.1/1-739 ------------------------------------------------------------
KY698648.1/1-753 ------------------------------------------------------------
KY698803.1/1-740 ------------------------------------------------------------
KY698732.1/1-751 ------------------------------------------------------------
KY698560.1/1-740 ------------------------------------------------------------
KY698688.1/1-740 ------------------------------------------------------------
KY698468.1/1-750 ------------------------------------------------------------
KY698639.1/1-738 ------------------------------------------------------------
KY698723.1/1-752 ------------------------------------------------------------
KY698573.1/1-741 ------------------------------------------------------------
KY698613.1/1-750 ------------------------------------------------------------
KY698755.1/1-750 ------------------------------------------------------------
KY698737.1/1-740 ------------------------------------------------------------
KY698581.1/1-738 ------------------------------------------------------------
KY698501.1/1-738 ------------------------------------------------------------
KY698469.1/1-742 ------------------------------------------------------------
KY698438.1/1-740 ------------------------------------------------------------
KY698817.1/1-752 ------------------------------------------------------------
KY698483.1/1-750 ------------------------------------------------------------
KY698479.1/1-750 ------------------------------------------------------------
KY698818.1/1-741 ------------------------------------------------------------
KY698706.1/1-739 ------------------------------------------------------------
KY698593.1/1-752 ------------------------------------------------------------
KY698552.1/1-749 ------------------------------------------------------------
KY698449.1/1-750 ------------------------------------------------------------
KY698697.1/1-740 ------------------------------------------------------------
KY698690.1/1-748 ------------------------------------------------------------
KY698503.1/1-741 ------------------------------------------------------------
KY698801.1/1-748 ------------------------------------------------------------
KY698771.1/1-753 ------------------------------------------------------------
KY698541.1/1-742 ------------------------------------------------------------
KY698787.1/1-741 ------------------------------------------------------------
KY698761.1/1-741 ------------------------------------------------------------
KY698742.1/1-758 ------------------------------------------------------------
KY698511.1/1-740 ------------------------------------------------------------
KY698446.1/1-750 ------------------------------------------------------------
KY698746.1/1-740 ------------------------------------------------------------
KY698437.1/1-748 ------------------------------------------------------------
KY698804.1/1-739 ------------------------------------------------------------
KY698802.1/1-741 ------------------------------------------------------------
KY698785.1/1-739 ------------------------------------------------------------
KY698713.1/1-752 ------------------------------------------------------------
KY698647.1/1-756 ------------------------------------------------------------
KY698643.1/1-747 ------------------------------------------------------------
KY698598.1/1-740 ------------------------------------------------------------
KY698666.1/1-750 ------------------------------------------------------------
KY698657.1/1-751 ------------------------------------------------------------
KY698650.1/1-742 ------------------------------------------------------------
KY698582.1/1-750 ------------------------------------------------------------
KY698436.1/1-752 ------------------------------------------------------------
KY698617.1/1-742 ------------------------------------------------------------
KY698531.1/1-740 ------------------------------------------------------------
KY698518.1/1-751 ------------------------------------------------------------
KY698504.1/1-750 ------------------------------------------------------------
KY698774.1/1-754 ------------------------------------------------------------
KY698736.1/1-741 ------------------------------------------------------------
KY698692.1/1-750 ------------------------------------------------------------
KY698604.1/1-739 ------------------------------------------------------------
KY698794.1/1-758 ------------------------------------------------------------
KY698779.1/1-751 ------------------------------------------------------------
KY698753.1/1-750 ------------------------------------------------------------
KY698739.1/1-745 ------------------------------------------------------------
KY698725.1/1-740 ------------------------------------------------------------
KY698441.1/1-739 ------------------------------------------------------------
KY698433.1/1-751 ------------------------------------------------------------
KY698776.1/1-749 ------------------------------------------------------------
KY698653.1/1-740 ------------------------------------------------------------
KY698614.1/1-741 ------------------------------------------------------------
KY698550.1/1-750 ------------------------------------------------------------
KY698474.1/1-741 ------------------------------------------------------------
KY698756.1/1-757 ------------------------------------------------------------
KY698749.1/1-741 ------------------------------------------------------------
KY698715.1/1-739 ------------------------------------------------------------
KY698611.1/1-740 ------------------------------------------------------------
KY698546.1/1-749 ------------------------------------------------------------
KY698533.1/1-741 ------------------------------------------------------------
KY698458.1/1-754 ------------------------------------------------------------
KY698423.1/1-759 ------------------------------------------------------------
KY698420.1/1-749 ------------------------------------------------------------
KY698760.1/1-750 ------------------------------------------------------------
KY698708.1/1-740 ------------------------------------------------------------
KY698622.1/1-750 ------------------------------------------------------------
KY698576.1/1-751 ------------------------------------------------------------
KY698522.1/1-751 ------------------------------------------------------------
KY698435.1/1-739 ------------------------------------------------------------
KY698763.1/1-761 ------------------------------------------------------------
KY698717.1/1-749 ------------------------------------------------------------
KY698711.1/1-739 ------------------------------------------------------------
KY698658.1/1-741 ------------------------------------------------------------
KY698641.1/1-750 ------------------------------------------------------------
KY698568.1/1-758 ------------------------------------------------------------
KY698527.1/1-741 ------------------------------------------------------------
KY698445.1/1-748 ------------------------------------------------------------
KY698821.1/1-750 ------------------------------------------------------------
KY698719.1/1-740 ------------------------------------------------------------
KY698696.1/1-740 ------------------------------------------------------------
KY698686.1/1-740 ------------------------------------------------------------
KY698671.1/1-751 ------------------------------------------------------------
KY698645.1/1-754 ------------------------------------------------------------
KY698536.1/1-740 ------------------------------------------------------------
KY698764.1/1-741 ------------------------------------------------------------
KY698762.1/1-738 ------------------------------------------------------------
KY698702.1/1-741 ------------------------------------------------------------
KY698663.1/1-739 ------------------------------------------------------------
KY698537.1/1-761 ------------------------------------------------------------
KY698471.1/1-740 ------------------------------------------------------------
KY698444.1/1-750 ------------------------------------------------------------
KY698805.1/1-742 ------------------------------------------------------------
KY698800.1/1-751 ------------------------------------------------------------
KY698765.1/1-751 ------------------------------------------------------------
KY698616.1/1-750 ------------------------------------------------------------
KY698602.1/1-742 ------------------------------------------------------------
KY698586.1/1-762 ------------------------------------------------------------
KY698555.1/1-759 ------------------------------------------------------------
KY698508.1/1-749 ------------------------------------------------------------
KY698500.1/1-750 ------------------------------------------------------------
KY698430.1/1-743 ------------------------------------------------------------
KY698798.1/1-750 ------------------------------------------------------------
KY698788.1/1-741 ------------------------------------------------------------
KY698769.1/1-740 ------------------------------------------------------------
KY698744.1/1-750 ------------------------------------------------------------
KY698695.1/1-739 ------------------------------------------------------------
KY698633.1/1-740 ------------------------------------------------------------
KY698628.1/1-750 ------------------------------------------------------------
KY698525.1/1-709 ------------------------------------------------------------
KY698524.1/1-740 ------------------------------------------------------------
KY698506.1/1-752 ------------------------------------------------------------
KY698495.1/1-749 ------------------------------------------------------------
KY698429.1/1-740 ------------------------------------------------------------
KY698726.1/1-739 ------------------------------------------------------------
KY698672.1/1-751 ------------------------------------------------------------
KY698516.1/1-741 ------------------------------------------------------------
M87317.1/1-751 ------------------------------------------------------------
KY698806.1/1-740 ------------------------------------------------------------
KY698698.1/1-740 ------------------------------------------------------------
KY698673.1/1-751 ------------------------------------------------------------
KY698623.1/1-749 ------------------------------------------------------------
KY698612.1/1-747 ------------------------------------------------------------
KY698570.1/1-741 ------------------------------------------------------------
KY698484.1/1-750 ------------------------------------------------------------
KY698431.1/1-751 ------------------------------------------------------------
KY698426.1/1-741 ------------------------------------------------------------
KY698781.1/1-741 ------------------------------------------------------------
KY698748.1/1-752 ------------------------------------------------------------
KY698687.1/1-751 ------------------------------------------------------------
KY698670.1/1-756 ------------------------------------------------------------
KY698635.1/1-742 ------------------------------------------------------------
KY698545.1/1-751 ------------------------------------------------------------
KY698521.1/1-741 ------------------------------------------------------------
KY698456.1/1-751 ------------------------------------------------------------
KY698775.1/1-761 ------------------------------------------------------------
KY698754.1/1-751 ------------------------------------------------------------
KY698727.1/1-751 ------------------------------------------------------------
KY698683.1/1-750 ------------------------------------------------------------
KY698644.1/1-751 ------------------------------------------------------------
KY698585.1/1-751 ------------------------------------------------------------
KY698538.1/1-739 ------------------------------------------------------------
KY698509.1/1-739 ------------------------------------------------------------
KY698487.1/1-750 ------------------------------------------------------------
KY698486.1/1-751 ------------------------------------------------------------
KY698480.1/1-745 ------------------------------------------------------------
KY698472.1/1-751 ------------------------------------------------------------
KY698419.1/1-752 ------------------------------------------------------------
KY698793.1/1-750 ------------------------------------------------------------
KY698791.1/1-749 ------------------------------------------------------------
KY698700.1/1-759 ------------------------------------------------------------
KY698674.1/1-740 ------------------------------------------------------------
KY698630.1/1-748 ------------------------------------------------------------
KY698592.1/1-743 ------------------------------------------------------------
KY698589.1/1-751 ------------------------------------------------------------
KY698515.1/1-740 ------------------------------------------------------------
KY698728.1/1-750 ------------------------------------------------------------
KY698548.1/1-740 ------------------------------------------------------------
KY698532.1/1-760 ------------------------------------------------------------
KY698432.1/1-739 ------------------------------------------------------------
KY698770.1/1-741 ------------------------------------------------------------
KY698678.1/1-751 ------------------------------------------------------------
KY698609.1/1-747 ------------------------------------------------------------
KY698607.1/1-750 ------------------------------------------------------------
KY698597.1/1-741 ------------------------------------------------------------
KY698556.1/1-743 ------------------------------------------------------------
KY698530.1/1-743 ------------------------------------------------------------
KY698499.1/1-751 ------------------------------------------------------------
KY698489.1/1-749 ------------------------------------------------------------
KY698482.1/1-741 ------------------------------------------------------------
KY698452.1/1-742 ------------------------------------------------------------
KY698425.1/1-730 ------------------------------------------------------------
KY698421.1/1-749 ------------------------------------------------------------
KY698789.1/1-763 ------------------------------------------------------------
KY698786.1/1-760 ------------------------------------------------------------
KY698768.1/1-741 ------------------------------------------------------------
KY698720.1/1-739 ------------------------------------------------------------
KY698691.1/1-739 ------------------------------------------------------------
KY698665.1/1-740 ------------------------------------------------------------
KY698510.1/1-741 ------------------------------------------------------------
KY698466.1/1-750 ------------------------------------------------------------
KY698462.1/1-740 ------------------------------------------------------------
KY698811.1/1-739 ------------------------------------------------------------
KY698807.1/1-748 ------------------------------------------------------------
KY698759.1/1-740 ------------------------------------------------------------
KY698677.1/1-750 ------------------------------------------------------------
KY698620.1/1-751 ------------------------------------------------------------
KY698549.1/1-742 ------------------------------------------------------------
KY698547.1/1-750 ------------------------------------------------------------
KY698454.1/1-742 ------------------------------------------------------------
KY698443.1/1-750 ------------------------------------------------------------
KY698440.1/1-750 ------------------------------------------------------------
KY698439.1/1-751 ------------------------------------------------------------
KY698434.1/1-750 ------------------------------------------------------------
M87314.1/1-207 ------------------------------------------------------------
KY698810.1/1-749 ------------------------------------------------------------
KY698799.1/1-759 ------------------------------------------------------------
KY698777.1/1-750 ------------------------------------------------------------
KY698752.1/1-737 ------------------------------------------------------------
KY698750.1/1-748 ------------------------------------------------------------
KY698724.1/1-750 ------------------------------------------------------------
KY698722.1/1-744 ------------------------------------------------------------
KY698685.1/1-745 ------------------------------------------------------------
KY698684.1/1-760 ------------------------------------------------------------
KY698667.1/1-750 ------------------------------------------------------------
KY698619.1/1-751 ------------------------------------------------------------
KY698523.1/1-748 ------------------------------------------------------------
KY698514.1/1-750 ------------------------------------------------------------
KY698477.1/1-759 ------------------------------------------------------------
KY698451.1/1-751 ------------------------------------------------------------
KY698424.1/1-750 ------------------------------------------------------------
KY698747.1/1-748 ------------------------------------------------------------
KY698740.1/1-749 ------------------------------------------------------------
KY698738.1/1-749 ------------------------------------------------------------
KY698729.1/1-749 ------------------------------------------------------------
KY698714.1/1-743 ------------------------------------------------------------
KY698707.1/1-763 ------------------------------------------------------------
KY698656.1/1-750 ------------------------------------------------------------
KY698649.1/1-749 ------------------------------------------------------------
KY698544.1/1-749 ------------------------------------------------------------
KY698767.1/1-742 ------------------------------------------------------------
KY698694.1/1-750 ------------------------------------------------------------
KY698689.1/1-749 ------------------------------------------------------------
KY698681.1/1-740 ------------------------------------------------------------
KY698675.1/1-740 ------------------------------------------------------------
KY698637.1/1-749 ------------------------------------------------------------
KY698608.1/1-750 ------------------------------------------------------------
KY698591.1/1-751 ------------------------------------------------------------
KY698559.1/1-750 ------------------------------------------------------------
KY698553.1/1-740 ------------------------------------------------------------
AF231100.1/1-528 ------------------------------------------------------------
KY698816.1/1-742 ------------------------------------------------------------
KY698782.1/1-760 ------------------------------------------------------------
KY698701.1/1-750 ------------------------------------------------------------
KY698651.1/1-740 ------------------------------------------------------------
KY698646.1/1-750 ------------------------------------------------------------
KY698599.1/1-737 ------------------------------------------------------------
KY698572.1/1-750 ------------------------------------------------------------
KY698492.1/1-740 ------------------------------------------------------------
KY698491.1/1-742 ------------------------------------------------------------
KY698476.1/1-741 ------------------------------------------------------------
KY698459.1/1-760 ------------------------------------------------------------
KY698442.1/1-749 ------------------------------------------------------------
KY698693.1/1-751 ------------------------------------------------------------
KY698634.1/1-739 ------------------------------------------------------------
KY698519.1/1-751 ------------------------------------------------------------
KY698488.1/1-738 ------------------------------------------------------------
KY698809.1/1-741 ------------------------------------------------------------
KY698778.1/1-751 ------------------------------------------------------------
KY698636.1/1-761 ------------------------------------------------------------
KY698631.1/1-750 ------------------------------------------------------------
KY698626.1/1-750 ------------------------------------------------------------
KY698610.1/1-742 ------------------------------------------------------------
KY698578.1/1-750 ------------------------------------------------------------
KY698563.1/1-752 ------------------------------------------------------------
KY698562.1/1-740 ------------------------------------------------------------
KY698551.1/1-739 ------------------------------------------------------------
KY698512.1/1-750 ------------------------------------------------------------
KY698493.1/1-752 ------------------------------------------------------------
KY698428.1/1-739 ------------------------------------------------------------
KY698772.1/1-738 ------------------------------------------------------------
KY698745.1/1-750 ------------------------------------------------------------
KY698735.1/1-741 ------------------------------------------------------------
KY698731.1/1-751 ------------------------------------------------------------
KY698721.1/1-752 ------------------------------------------------------------
KY698712.1/1-739 ------------------------------------------------------------
KY698709.1/1-750 ------------------------------------------------------------
KY698703.1/1-749 ------------------------------------------------------------
KY698668.1/1-739 ------------------------------------------------------------
KY698661.1/1-739 ------------------------------------------------------------
KY698660.1/1-750 ------------------------------------------------------------
KY698640.1/1-739 ------------------------------------------------------------
KY698627.1/1-750 ------------------------------------------------------------
KY698600.1/1-741 ------------------------------------------------------------
KY698596.1/1-739 ------------------------------------------------------------
KY698580.1/1-750 ------------------------------------------------------------
KY698577.1/1-741 ------------------------------------------------------------
KY698567.1/1-740 ------------------------------------------------------------
KY698467.1/1-743 ------------------------------------------------------------
KY698465.1/1-750 ------------------------------------------------------------
KY698447.1/1-750 ------------------------------------------------------------
KY698422.1/1-749 ------------------------------------------------------------
KY698676.1/1-741 ------------------------------------------------------------
KY698590.1/1-739 ------------------------------------------------------------
KY698475.1/1-739 ------------------------------------------------------------
KY698461.1/1-742 ------------------------------------------------------------
U19803.1/1-722 AATACCATTATCGAT-------ACGCTAAGGTAGTACCTATGGGAAATGCATTAGGGGGG
KY698669.1/1-749 ------------------------------------------------------------
KY698664.1/1-748 ------------------------------------------------------------
KY698566.1/1-741 ------------------------------------------------------------
KY698792.1/1-752 ------------------------------------------------------------
KY698783.1/1-750 ------------------------------------------------------------
KY698733.1/1-749 ------------------------------------------------------------
KY698629.1/1-750 ------------------------------------------------------------
KY698517.1/1-741 ------------------------------------------------------------
KY698457.1/1-740 ------------------------------------------------------------
KY698820.1/1-741 ------------------------------------------------------------
KY698718.1/1-741 ------------------------------------------------------------
KY698642.1/1-734 ------------------------------------------------------------
KY698606.1/1-748 ------------------------------------------------------------
KY698557.1/1-742 ------------------------------------------------------------
KY698796.1/1-752 ------------------------------------------------------------
KY698780.1/1-752 ------------------------------------------------------------
KY698730.1/1-740 ------------------------------------------------------------
KY698601.1/1-742 ------------------------------------------------------------
KY698574.1/1-749 ------------------------------------------------------------
KY698513.1/1-748 ------------------------------------------------------------
KY698453.1/1-739 ------------------------------------------------------------
KY698751.1/1-753 ------------------------------------------------------------
KY698710.1/1-751 ------------------------------------------------------------
KY698594.1/1-752 ------------------------------------------------------------
KY698561.1/1-740 ------------------------------------------------------------
KY698554.1/1-738 ------------------------------------------------------------
KY698528.1/1-760 ------------------------------------------------------------
KY698520.1/1-741 ------------------------------------------------------------
KY698505.1/1-748 ------------------------------------------------------------
KY698463.1/1-752 ------------------------------------------------------------
KY698815.1/1-740 ------------------------------------------------------------
KY698812.1/1-738 ------------------------------------------------------------
KY698654.1/1-740 ------------------------------------------------------------
KY698535.1/1-740 ------------------------------------------------------------
KY698790.1/1-741 ------------------------------------------------------------
KY698564.1/1-734 ------------------------------------------------------------
KY698481.1/1-709 ------------------------------------------------------------
X54471.1/1-216 TTTTTAA-CGG-----------------------------------------------GG
KY698659.1/1-760 ------------------------------------------------------------
KY698526.1/1-748 ------------------------------------------------------------
[truncated: 8,351 more rows]

## Sheet: S_File1.2_18S_align_Fig2
CLUSTAL
L_braziliensis_MHOM/BR/75/M2904/1-2204 GATCTGGTTGATTCTGCCAGTAGTCATATGCTTGTTTCAAGGACTTAGCCATGCATGCCT
L_guyanensis_MHOM/BR/1975/M4147/1-2139 --------------------TAGTCATATGCTTGTTTCAAGGACTTAGCCATGCATGCCT
L_panamensis_MHOM/PA/94/PS/1-2205 GATCTGGTTGATTCTGCCAGTAGTCATATGCTTGTTTCAAGGACTTAGCCATGCATGCCT
L_amazonensis_MHOM/BR/71973/M2269/1-2204 GATCTGGTTGATTCTGCCAGTAGTCATATGCTTGTTTCAAGGACTTAGCCATGCATGCCT
L_donovani_SudanI/1-2205 GATCTGGTTGATTCTGCCAGTAGTCATATGCTTGTTTCAAGGACTTAGCCATGCATGCCT
L_major_friedlin/1-2204 GATCTGGTTGATTCTGCCAGTAGTCATATGCTTGTTTCAAGGACTTAGCCATGCATGCCT
L_infantum_JPCM5/1-2203 GATCTGGTTGATTCTGCCAGTAGTCATATGCTTGTTTCAAGGACTTAGCCATGCATGCCT
T_cruzi_Y_Strain/1-2242 ----------------------GTCATATGCTTGTTTCAAGGACTTAGCCATGCATGCCT
L_braziliensis_MHOM/BR/75/M2904/1-2204 CAGAATCACTGCATTTGCAGGAATCTGCGCATGGCTCATTACATCAGACGTAATCTGCCG
L_guyanensis_MHOM/BR/1975/M4147/1-2139 CAGAATCACTGCATTTGCAGGAATCTGCGCATGGCTCATTACATCAGACGTAATCTGCCG
L_panamensis_MHOM/PA/94/PS/1-2205 CAGAATCACTGCATTTGCAGGAATCTGCGCATGGCTCATTACATCAGACGTAATCTGCCG
L_amazonensis_MHOM/BR/71973/M2269/1-2204 CAGAATCACTGCATTTGCAGGAATCTGCGCATGGCTCATTACATCAGACGTAATCTGCCG
L_donovani_SudanI/1-2205 CAGAATCACTGCATTTGCAGGAATCTGCGCATGGCTCATTACATCAGACGTAATCTGCCG
L_major_friedlin/1-2204 CAGAATCACTGCATTTGCAGGAATCTGCGCATGGCTCATTACATCAGACGTAATCTGCCG
L_infantum_JPCM5/1-2203 CAGAATCACTGCATTTGCAGGAATCTGCGCATGGCTCATTACATCAGACGTAATCTGCCG
T_cruzi_Y_Strain/1-2242 CAGAATCACTGCAT-TGCAGGAATCTGCGCATGGCTCATTACATCAGACGTAATCTGCCG
L_braziliensis_MHOM/BR/75/M2904/1-2204 CAAAAATCTTGCGGTTTCCGCAAAATTGGATAACTTGGCGAAACGCCAAGCTAATACATG
L_guyanensis_MHOM/BR/1975/M4147/1-2139 CAAAAATCTTGCGGTTTCCGCAAAATTGGATAACTTGGCGAAACGCCAAGCTAATACATG
L_panamensis_MHOM/PA/94/PS/1-2205 CAAAAATCTTGCGGTTTCCGCAAAATTGGATAACTTGGCGAAACGCCAAGCTAATACATG
L_amazonensis_MHOM/BR/71973/M2269/1-2204 CAAAAACCTTGCGGTTTCCGCAAAATTGGATAACTTGGCGAAACGCCAAGCTAATACATG
L_donovani_SudanI/1-2205 CAAAAATCTTGCGGTTTCCGCAAAATTGGATAACTTGGCGAAACGCCAAGCTAATACATG
L_major_friedlin/1-2204 CAAAAATCTTGCGGTTTCCGCAAAATTGGATAACTTGGCGAAACGCCAAGCTAATACATG
L_infantum_JPCM5/1-2203 CAAAAATCTTGCGGTTTCCGCAAAATTGGATAACTTGGCGAAACGCCAAGCTAATACATG
T_cruzi_Y_Strain/1-2242 CAAAAATCTTGCGGTCTCCGCAACATTGGATAACTTGGCGAAACGCCAAGCTAATACATG
L_braziliensis_MHOM/BR/75/M2904/1-2204 AACCAACCGGGTGTTCTCCACTCCAGACGGTGGGCAAC---CATCGTCGTGAGACGCCCA
L_guyanensis_MHOM/BR/1975/M4147/1-2139 AACCAACCGGGTGTTCTCCACTCCAGACGGTGGGCAAC---CATCGTCGTGAGACGCCCA
L_panamensis_MHOM/PA/94/PS/1-2205 AACCAACCGGGTGTTCTCCACTCCAGACGGTGGGCAAC---CATCGTCGTGAGACGCCCA
L_amazonensis_MHOM/BR/71973/M2269/1-2204 AACCAACCGGGTGTTCTCCACTCCAGACGGTGGGCAAC---CATCGTCGTGAGACGCCCA
L_donovani_SudanI/1-2205 AACCAACCGGGTGTTCTCCACTCCAGACGGTGGGCAAC---CATCGTCGTGAGACGCCCA
L_major_friedlin/1-2204 AACCAACCGGGTGTTCTCCACTCCAGACGGTGGGCAAC---CATCGTCGTGAGACGCCCA
L_infantum_JPCM5/1-2203 AACCAACCGGGTGTTCTCCACTCCAGACGGTGGGCAAC---CATCGTCGTGAGACGCCCA
T_cruzi_Y_Strain/1-2242 AACCAACCGGATGTTCTCTGTTCCGGCGGCAGGGCAACACCTGCTGCCATGGGACGTCCA
L_braziliensis_MHOM/BR/75/M2904/1-2204 GCGAATGAATGACAGTAAAACCAATGCCTTCACTGGCAGTAACACCCAGCAGTGTTGACT
L_guyanensis_MHOM/BR/1975/M4147/1-2139 GCGAATGAATGACAGTAAAACCAATGCCTTCACTGGCAGTAACACCCAGCAGTGTTGACT
L_panamensis_MHOM/PA/94/PS/1-2205 GCGAATGAATGACAGTAAAACCAATGCCTTCACTGGCAGTAACACCCAGCAGTGTTGACT
L_amazonensis_MHOM/BR/71973/M2269/1-2204 GCGAATGAATGACAGTAAAACCAATGCCTTCACTGGCAGTAACACCCAGCAGTGTTGACT
L_donovani_SudanI/1-2205 GCGAATGAATGACAGTAAAACCAATGCCTTCACTGGCAGTAACACCCAGCAGTGTTGACT
L_major_friedlin/1-2204 GCGAATGAATGACAGTAAAACCAATGCCTTCACTGGCAGTAACACCCAGCAGTGTTGACT
L_infantum_JPCM5/1-2203 GCGAATGAATGACAGTAAAACCAATGCCTTCACTGGCAGTAACACCCAGCAGTGTTGACT
T_cruzi_Y_Strain/1-2242 GCGAATGAATGAAAGTAAAACCAATGCCTTCACCGGCAGTAACACTCAGAAGTGTTGATT
L_braziliensis_MHOM/BR/75/M2904/1-2204 CAATTCATTCCGTGCGAAAGCCGGCTTGTT---CCGGCGTCTTTTGACGAACAACTGCCC
L_guyanensis_MHOM/BR/1975/M4147/1-2139 CAATTCATTCCGTGCGAAAGCCGGCTTGTT---CCGGCGTCTTTTGACGAACAACTGCCC
L_panamensis_MHOM/PA/94/PS/1-2205 CAATTCATTCCGTGCGAAAGCCGGCTTGTT---CCGGCGTCTTTTGACGAACAACTGCCC
L_amazonensis_MHOM/BR/71973/M2269/1-2204 CAATTCATTCCGTGCGAAAGCCGGCTTGTT---CCGGCGTCTTTTGACGAACAACTGCCC
L_donovani_SudanI/1-2205 CAATTCATTCCGTGCGAAAGCCGGCTTGTT---CCGGCGTCTTTTGACGAACAACTGCCC
L_major_friedlin/1-2204 CAATTCATTCCGTGCGAAAGCCGGCTTGTT---CCGGCGTCTTTTGACGAACAACTGCCC
L_infantum_JPCM5/1-2203 CAATTCATTCCGTGCGAAAGCCGGCTTGTT---CCGGCGTCTTTTGACGAACAACTGCCC
T_cruzi_Y_Strain/1-2242 CAATTCATTCCGTGCGAAAGCCGGGTTTTTTACCCGGCGTCTTTTGACGAACAACTGCCC
L_braziliensis_MHOM/BR/75/M2904/1-2204 TATCAGCTGGTGATGGCCGTGTAGTGGACTGCCATGGCGTTGACGGGAGCGGGGGATTAG
L_guyanensis_MHOM/BR/1975/M4147/1-2139 TATCAGCTGGTGATGGCCGTGTAGTGGACTGCCATGGCGTTGACGGGAGCGGGGGATTAG
L_panamensis_MHOM/PA/94/PS/1-2205 TATCAGCTGGTGATGGCCGTGTAGTGGACTGCCATGGCGTTGACGGGAGCGGGGGATTAG
L_amazonensis_MHOM/BR/71973/M2269/1-2204 TATCAGCTGGTGATGGCCGTGTAGTGGACTGCCATGGCGTTGACGGGAGCGGGGGATTAG
L_donovani_SudanI/1-2205 TATCAGCTGGTGATGGCCGTGTAGTGGACTGCCATGGCGTTGACGGGAGCGGGGGATTAG
L_major_friedlin/1-2204 TATCAGCTGGTGATGGCCGTGTAGTGGACTGCCATGGCGTTGACGGGAGCGGGGGATTAG
L_infantum_JPCM5/1-2203 TATCAGCTGGTGATGGCCGTGTAGTGGACTGCCATGGCGTTGACGGGAGCGGGGGATTAG
T_cruzi_Y_Strain/1-2242 TATCAGCCAGCGATGGCCGTGTAGTGGACTGCCATGGCGTTGACGGGAGCGGGGGATTAG
L_braziliensis_MHOM/BR/75/M2904/1-2204 GGTTCGATTCCGGAGAGGGAGCCTGAGAAATAGCTACCACTTCTACGGAGGGCAGCAGGC
L_guyanensis_MHOM/BR/1975/M4147/1-2139 GGTTCGATTCCGGAGAGGGAGCCTGAGAAATAGCTACCACTTCTACGGAGGGCAGCAGGC
L_panamensis_MHOM/PA/94/PS/1-2205 GGTTCGATTCCGGAGAGGGAGCCTGAGAAATAGCTACCACTTCTACGGAGGGCAGCAGGC
L_amazonensis_MHOM/BR/71973/M2269/1-2204 GGTTCGATTCCGGAGAGGGAGCCTGAGAAATAGCTACCACTTCTACGGAGGGCAGCAGGC
L_donovani_SudanI/1-2205 GGTTCGATTCCGGAGAGGGAGCCTGAGAAATAGCTACCACTTCTACGGAGGGCAGCAGGC
L_major_friedlin/1-2204 GGTTCGATTCCGGAGAGGGAGCCTGAGAAATAGCTACCACTTCTACGGAGGGCAGCAGGC
L_infantum_JPCM5/1-2203 GGTTCGATTCCGGAGAGGGAGCCTGAGAAATAGCTACCACTTCTACGGAGGGCAGCAGGC
T_cruzi_Y_Strain/1-2242 GGTTCGATTCCGGAGAGGGAGCCTGAGAAATAGCTACCACTTCTACGGAGGGCAGCAGGC
L_braziliensis_MHOM/BR/75/M2904/1-2204 GCGCAAATTGCCCAATGTCAAAACAAAACGATGAGGCAGCGAAAAGAAATAGAGTTGTCA
L_guyanensis_MHOM/BR/1975/M4147/1-2139 GCGCAAATTGCCCAATGTCAAAACAAAACGATGAGGCAGCGAAAAGAAATAGAGTTGTCA
L_panamensis_MHOM/PA/94/PS/1-2205 GCGCAAATTGCCCAATGTCAAAACAAAACGATGAGGCAGCGAAAAGAAATAGAGTTGTCA
L_amazonensis_MHOM/BR/71973/M2269/1-2204 GCGCAAATTGCCCAATGTCAAAACAAAACGATGAGGCAGCGAAAAGAAATAGAGTTGTCA
L_donovani_SudanI/1-2205 GCGCAAATTGCCCAATGTCAAAACAAAACGATGAGGCAGCGAAAAGAAATAGAGTTGTCA
L_major_friedlin/1-2204 GCGCAAATTGCCCAATGTCAAAACAAAACGATGAGGCAGCGAAAAGAAATAGAGTTGTCA
L_infantum_JPCM5/1-2203 GCGCAAATTGCCCAATGTCAAAACAAAACGATGAGGCAGCGAAAAGAAATAGAGTTGTCA
T_cruzi_Y_Strain/1-2242 GCGCAAATTGCCCAATGTCAAAAAAAAAAGATGAGGCAGCGAAAAGAAATAGAGCCGACA
L_braziliensis_MHOM/BR/75/M2904/1-2204 GTCCATTTGGATTGTCATTTC-AATGGGGGATATTTAAACCCATCCAATATCGAGTAACA
L_guyanensis_MHOM/BR/1975/M4147/1-2139 GTCCATTTGGATTGTCATTTNCAATGGGGGATATTTAAACCCATCCAATATCGAGTAACA
L_panamensis_MHOM/PA/94/PS/1-2205 GTCCATTTGGATTGTCATTTC-AATGGGGGATATTTAAACCCATCCAATATCGAGTAACA
L_amazonensis_MHOM/BR/71973/M2269/1-2204 GTCCATTTGGATTGTCATTTC-AATGGGGGATATTTAAACCCATCCAATATCGAGTAACA
L_donovani_SudanI/1-2205 GTCCATTTGGATTGTCATTTC-AATGGGGGATATTTAAACCCATCCAATATCGAGTAACA
L_major_friedlin/1-2204 GTCCATTTGGATTGTCATTTC-AATGGGGGATATTTAAACCCATCCAATATCGAGTAACA
L_infantum_JPCM5/1-2203 GTCCATTTGGATTGTCATTTC-AATGGGGGATATTTAAACCCATCCAATATCGAGTAACA
T_cruzi_Y_Strain/1-2242 GTGCTTTTGCATTGTCGTTTTCAATGGGGGATATTTAAACCCATCCAAAATCGAGTAACA
L_braziliensis_MHOM/BR/75/M2904/1-2204 ATTGGAGGACAAGTCTGGTGCCAGCACCCGCGGTAATTCCAGCTCCAAAAGCGTATATTA
L_guyanensis_MHOM/BR/1975/M4147/1-2139 ATTGGAGGACAAGTCTGGTGCCAGCACCCGCGGTAATTCCAGCTCCAAAAGCGTATATTA
L_panamensis_MHOM/PA/94/PS/1-2205 ATTGGAGGACAAGTCTGGTGCCAGCACCCGCGGTAATTCCAGCTCCAAAAGCGTATATTA
L_amazonensis_MHOM/BR/71973/M2269/1-2204 ATTGGAGGACAAGTCTGGTGCCAGCACCCGCGGTAATTCCAGCTCCAAAAGCGTATATTA
L_donovani_SudanI/1-2205 ATTGGAGGACAAGTCTGGTGCCAGCACCCGCGGTAATTCCAGCTCCAAAAGCGTATATTA
L_major_friedlin/1-2204 ATTGGAGGACAAGTCTGGTGCCAGCACCCGCGGTAATTCCAGCTCCAAAAGCGTATATTA
L_infantum_JPCM5/1-2203 ATTGGAGGACAAGTCTGGTGCCAGCACCCGCGGTAATTCCAGCTCCAAAAGCGTATATTA
T_cruzi_Y_Strain/1-2242 ATTGGAGGACAAGTCTGGTGCCAGCACCCGCGGTAATTCCAGCTCCAAAAGCGTATATTA
L_braziliensis_MHOM/BR/75/M2904/1-2204 ATGCTGTTGCTGTTAAAGGGTTCGTAGTTGAACTGTGGGCTGTGCAGGTTTGTCCCTGGT
L_guyanensis_MHOM/BR/1975/M4147/1-2139 ATGCTGTTGCTGTTAAAGGGTTCGTAGTTGAACTGTGGGCTGTGCAGGTTTGTCCCTGGT
L_panamensis_MHOM/PA/94/PS/1-2205 ATGCTGTTGCTGTTAAAGGGTTCGTAGTTGAACTGTGGGCTGTGCAGGTTTGTCCCTGGT
L_amazonensis_MHOM/BR/71973/M2269/1-2204 ATGCTGTTGCTGTTAAAGGGTTCGTAGTTGAACTGTGGGCTGTGCAGGTTTGTTCCTGGT
L_donovani_SudanI/1-2205 ATGCTGTTGCTGTTAAAGGGTTCGTAGTTGAACTGTGGGCTGTGCAGGTTTGTTCCTGGT
L_major_friedlin/1-2204 ATGCTGTTGCTGTTAAAGGGTTCGTAGTTGAACTGTGGGCTGTGCAGGTTTGTTCCTGGT
L_infantum_JPCM5/1-2203 ATGCTGTTGCTGTTAAAGGGTTCGTAGTTGAACTGTGGGCTGTGCAGGTTTGTTCCTGGT
T_cruzi_Y_Strain/1-2242 ATGCTGTTGCTGTTAAAGGGTTCGTAGTTGAATTGAGGGCCTCTAAGGCGCAATGGTTTA
L_braziliensis_MHOM/BR/75/M2904/1-2204 CGTCCCGTCCATGTCGGATTTGGTGACCCAGGCCCTTGCAGCCCGTGAACATTCAAA--G
L_guyanensis_MHOM/BR/1975/M4147/1-2139 CGTCCCGTCCATGTCGGATTTGGTGACCCAGGCCCTTGCAGCCCGTGAACATTCAAA--G
L_panamensis_MHOM/PA/94/PS/1-2205 CGTCCCGTCCATGTCGGATTTGGTGACCCAGGCCCTTGCAGCCCGTGAACATTCAAA--G
L_amazonensis_MHOM/BR/71973/M2269/1-2204 CGTCCCGTCCATGTCGGATTTGGTGACCCAGGCCCTTGCAGCCCGTGAACATTCAAA--G
L_donovani_SudanI/1-2205 CGTCCCGTCCATGTCGGATTTGGTGACCCAGGCCCTTGCAGCCCGTGAACATTCAAA--G
L_major_friedlin/1-2204 CGTCCCGTCCATGTCGGATTTGGTGACCCAGGCCCTTGCAGCCCGTGAACATTCAAA--G
L_infantum_JPCM5/1-2203 CGTCCCGTCCATGTCGGATTTGGTGACCCAGGCCCTTGCAGCCCGTGAACATTCAAA--G
T_cruzi_Y_Strain/1-2242 G-TCCCATCCA-CTTCGGATTGGTGACCCATGCCCTTGTGGTCCGTGAACAGACATTCAG
L_braziliensis_MHOM/BR/75/M2904/1-2204 AAACAAGAAACACG--GGAGTGGTTCCTTTCCTGATTTACGCATGTCATGCATGCCAGGG
L_guyanensis_MHOM/BR/1975/M4147/1-2139 AAACAAGAAACACG--GGAGTGGTTCCTTTCCTGATTTACGCATGTCATGCATGCCAGGG
L_panamensis_MHOM/PA/94/PS/1-2205 AAACAAGAAACACG--GGAGTGGTTCCTTTCCTGATTTACGCATGTCATGCATGCCAGGG
L_amazonensis_MHOM/BR/71973/M2269/1-2204 AAACAAGAAACACG--GGAGTGGTTCCTTTCCTGATTTACGCATGTCATGCATGCCAGGG
L_donovani_SudanI/1-2205 AAACAAGAAACACG--GGAGTGGTTCCTTTCCTGATTTACGCATGTCATGCATGCCAGGG
L_major_friedlin/1-2204 AAACAAGAAACACG--GGAGTGGTTCCTTTCCTGATTTACGCATGTCATGCATGCCAGGG
L_infantum_JPCM5/1-2203 AAACAAGAAACACG--GGAGTGGTTCCTTTCCTGATTTACGCATGTCATGCATGCCAGGG
T_cruzi_Y_Strain/1-2242 AAACAAAAAACACGGGAGTGGTACCTTTTCTCTGATTATCGCATGTCATGCATGCCAGAG
L_braziliensis_MHOM/BR/75/M2904/1-2204 GGCGTCCGTGATTTTTTACTGTGACTAAAGAAGCGTGACTAAAGCAGTCATTCGACTTGA
L_guyanensis_MHOM/BR/1975/M4147/1-2139 GGCGTCCGTGATTTTTTACTGTGACTAAAGAAGCGTGACTAAAGCAGTCATTCGACTTGA
L_panamensis_MHOM/PA/94/PS/1-2205 GGCGTCCGTGATTTTTTACTGTGACTAAAGAAGCGTGACTAAAGCAGTCATTCGACTTGA
L_amazonensis_MHOM/BR/71973/M2269/1-2204 GGCGTCCGTGATTTTTTACTGTGACTAAAGAAGCGTGACTAAAGCAGTCATTTGACTTGA
L_donovani_SudanI/1-2205 GGCGTCCGTGATTTTTTACTGTGACTAAAGAAGCGTGACTAAAGCAGTCATTTGACTTGA
L_major_friedlin/1-2204 GGCGTCCGTGATTTTTTACTGTGACTAAAGAAGCGTGACTAAAGCAGTCATTTGACTTGA
L_infantum_JPCM5/1-2203 GGCGTCCGTGATTTTTTACTGTGACTAAAGAAGCGTGACTAAAGCAGTCATTTGACTTGA
T_cruzi_Y_Strain/1-2242 GGCGCCCGTGATTTTTTACTGTGACTAAAAAAGTGTGACCAAAGCAGTCATTCGACTTGA
L_braziliensis_MHOM/BR/75/M2904/1-2204 ATTAGAAAGCATGGGATAACAAAGGAGCAGCCTCTAGGCTACCGTTTCGGCTTTTGTTGG
L_guyanensis_MHOM/BR/1975/M4147/1-2139 ATTAGAAAGCATGGGATAACAAAGGAGCAGCCTCTAGGCTACCGTTTCGGCTTTTGTTGG
L_panamensis_MHOM/PA/94/PS/1-2205 ATTAGAAAGCATGGGATAACAAAGGAGCAGCCTCTAGGCTACCGTTTCGGCTTTTGTTGG
L_amazonensis_MHOM/BR/71973/M2269/1-2204 ATTAGAAAGCATGGGATAACAAAGGAGCAGCCTCTAGGCTACCGTTTCGGCTTTTGTTGG
L_donovani_SudanI/1-2205 ATTAGAAAGCATGGGATAACAAAGGAGCAGCCTCTAGGCTACCGTTTCGGCTTTTGTTGG
L_major_friedlin/1-2204 ATTAGAAAGCATGGGATAACAAAGGAGCAGCCTCTAGGCTACCGTTTCGGCTTTTGTTGG
L_infantum_JPCM5/1-2203 ATTAGAAAGCATGGGATAACAAAGGAGCAGCCTCTAGGCTACCGTTTCGGCTTTTGTTGG
T_cruzi_Y_Strain/1-2242 ATTAGAAAGCATGGGATAACAAAGGAGCAGCCTCTGGGCCACCGTTTCGGCTTTTGTTGG
L_braziliensis_MHOM/BR/75/M2904/1-2204 TTTTAAAGGTCTATTGGAGATTATGGAGCTGTGCGACAAGCGCTCTCCCATCGCAACTTC
L_guyanensis_MHOM/BR/1975/M4147/1-2139 TTTTAAAGGTCTATTGGAGATTATGGAGCTGTGCGACAAGTGCTTTCCCATCGCAACTTC
L_panamensis_MHOM/PA/94/PS/1-2205 TTTTAAAGGTCTATTGGAGATTATGGAGCTGTGCGACAAGCGCTCTCCCATCGCAACTTC
L_amazonensis_MHOM/BR/71973/M2269/1-2204 TTTTAAAGGTCTATTGGAGATTATGGAGCTGTGCGACAAGTGCTTTCCCATCGCAACTTC
L_donovani_SudanI/1-2205 TTTTAAAGGTCTATTGGAGATTATGGAGCTGTGCGACAAGTGCTTTCCCATCGCAACCTC
L_major_friedlin/1-2204 TTTTAAAGGTCTATTGGAGATTATGGAGCTGTGCGACAAGTGCTTTCCCATCGCAACTTC
L_infantum_JPCM5/1-2203 TTTTAAAGGTCTATTGGAGATTATGGAGCTGTGCGACAAGTGCTTTCCCATCGCAACCTC
T_cruzi_Y_Strain/1-2242 TTTTAAAAGTCCATTGGAGATTATGGGGCAGTGTGACAAGCGGCTGGGTGGTTATTCCAC
L_braziliensis_MHOM/BR/75/M2904/1-2204 GG--------------TTCGGTGTGTGGCGCCTTTGGAGGG-------------------
L_guyanensis_MHOM/BR/1975/M4147/1-2139 GG--------------TTCGGTGTGTGGCGCCTTTGGAGGG-------------------
L_panamensis_MHOM/PA/94/PS/1-2205 GG--------------TTCGGTGTGTGGCGCCTTTGGAGGG-------------------
L_amazonensis_MHOM/BR/71973/M2269/1-2204 GG--------------TTCGGTGTGTGGCGCCTTTGGAGGG-------------------
L_donovani_SudanI/1-2205 GG--------------TTCGGTGTGTGGCGCCTTTG-AGGG-------------------
L_major_friedlin/1-2204 GG--------------TTCGGTGTGTGGCGCCTTTG-AGGG-------------------
L_infantum_JPCM5/1-2203 GG--------------TTCGGTGTGTGGCGCCTTTG-AGGG-------------------
T_cruzi_Y_Strain/1-2242 ACACATACACACTCCCTTTTTTTTGGGACGTGTTTGTATGTGTGTGGCACTCGTCGCCTT
L_braziliensis_MHOM/BR/75/M2904/1-2204 -------GTTTAGTGCG------------TCCGGTGCGGG---------------CTCCG
L_guyanensis_MHOM/BR/1975/M4147/1-2139 -------GTTTAGTGCG------------TCCGGTGCGAG---------------CTCCG
L_panamensis_MHOM/PA/94/PS/1-2205 -------GTTTAGTGCG------------TCCGGTGCGGG---------------CTCCG
L_amazonensis_MHOM/BR/71973/M2269/1-2204 -------GTTTAGTGCG------------TCCGGTGCGAG---------------CTCCG
L_donovani_SudanI/1-2205 -------GTTTAGTGCG------------TCCGGTACGAG---------------CTCCG
L_major_friedlin/1-2204 -------GTTTAGTGCG------------TCCGGTGCGAG---------------CTCCG
L_infantum_JPCM5/1-2203 -------GTTTAGTGCG------------TCCGGTACGAG---------------CTCCG
T_cruzi_Y_Strain/1-2242 TGTGGGAAATCCGTGTGGCACTGTTTGTGTTGTTGGCAGACTTCGGTCTTACCCTTCGCA
L_braziliensis_MHOM/BR/75/M2904/1-2204 GTTCGTCCGGCCGTAACGCCTTTTCAACTCACGGCCTCTAGGAATGAAGGAGGGTAGTTC
L_guyanensis_MHOM/BR/1975/M4147/1-2139 GTTCGTCCGGCCGTAACGCCTTTTCAACTCACGGCCTCTAGGAATGAAGGAGGGTAGTTC
L_panamensis_MHOM/PA/94/PS/1-2205 GTTCGTCCGGCCGTAACGCCTTTTCAACTCACGGCCTCTAGGAATGAAGGAGGGTAGTTC
L_amazonensis_MHOM/BR/71973/M2269/1-2204 GTTCGTCCGGCCGTAACGCCTTTTCAACTCACGGCCTCTAGGAATGAAGGAGGGTAGTTC
L_donovani_SudanI/1-2205 GTTCGTCCGGCCGTAACGCCTTTTCAACTCACGGCCTCTAGGAATGAAGGAGGGTAGTTC
L_major_friedlin/1-2204 GTTCGTCCGGCCGTAACGCCTTTTCAACTCACGGCCTCTAGGAATGAAGGAGGGTAGTTC
L_infantum_JPCM5/1-2203 GTTCGTCCGGCCGTAACGCCTTTTCAACTCACGGCCTCTAGGAATGAAGGAGGGTAGTTC
T_cruzi_Y_Strain/1-2242 TCTCACATGTGTCATGCCTTCCCTCAACTCACGGCATCCAGGAATGAAGGAGGGTAGTTC
L_braziliensis_MHOM/BR/75/M2904/1-2204 GGGGGAGAACGTACTGGGGCGTCAGAGGTGAAATTCTTAGACCGCACCAAGACGAACTAC
L_guyanensis_MHOM/BR/1975/M4147/1-2139 GGGGGAGAACGTACTGGGGCGTCAGAGGTGAAATTCTTAGACCGCACCAAGACGAACTAC
L_panamensis_MHOM/PA/94/PS/1-2205 GGGGGAGAACGTACTGGGGCGTCAGAGGTGAAATTCTTAGACCGCACCAAGACGAACTAC
L_amazonensis_MHOM/BR/71973/M2269/1-2204 GGGGGAGAACGTACTGGGGCGTCAGAGGTGAAATTCTTAGACCGCACCAAGACGAACTAC
L_donovani_SudanI/1-2205 GGGGGAGAACGTACTGGGGCGTCAGAGGTGAAATTCTTAGACCGCACCAAGACGAACTAC
L_major_friedlin/1-2204 GGGGGAGAACGTACTGGGGCGTCAGAGGTGAAATTCTTAGACCGCACCAAGACGAACTAC
L_infantum_JPCM5/1-2203 GGGGGAGAACGTACTGGGGCGTCAGAGGTGAAATTCTTAGACCGCACCAAGACGAACTAC
T_cruzi_Y_Strain/1-2242 GGGGGAGAACGTACTGGTGCGTCAGAGGTGAAATTCTTAGACCGCACCAAGACGAACTAC
L_braziliensis_MHOM/BR/75/M2904/1-2204 AGCGAAGGCATTCTTCAAGGATACCTTCCTCAATCAAGAACCAAAGTGTGGAGATCGAAG
L_guyanensis_MHOM/BR/1975/M4147/1-2139 AGCGAAGGCATTCTTCAAGGATACCTTCCTCAATCAAGAACCAAAGTGTGGAGATCGAAG
L_panamensis_MHOM/PA/94/PS/1-2205 AGCGAAGGCATTCTTCAAGGATACCTTCCTCAATCAAGAACCAAAGTGTGGAGATCGAAG
L_amazonensis_MHOM/BR/71973/M2269/1-2204 AGCGAAGGCATTCTTCAAGGATACCTTCCTCAATCAAGAACCAAAGTGTGGAGATCGAAG
L_donovani_SudanI/1-2205 AGCGAAGGCATTCTTCAAGGATACCTTCCTCAATCAAGAACCAAAGTGTGGAGATCGAAG
L_major_friedlin/1-2204 AGCGAAGGCATTCTTCAAGGATACCTTCCTCAATCAAGAACCAAAGTGTGGAGATCGAAG
L_infantum_JPCM5/1-2203 AGCGAAGGCATTCTTCAAGGATACCTTCCTCAATCAAGAACCAAAGTGTGGAGATCGAAG
T_cruzi_Y_Strain/1-2242 AGCGAAGGCATTCTTCAAGGATACCTTCCTCAATCAAGAACCAAAGTGTGGGGATCGAAG
L_braziliensis_MHOM/BR/75/M2904/1-2204 ATGATTAGAGACCATTGTAGTCCACACTGCA-AACGATGACACCCATGAATTGGGGATCT
L_guyanensis_MHOM/BR/1975/M4147/1-2139 ATGATTAGAGACCATTGTAGTCCACACTGCA-AACGATGACACCCATGAATTGGGGATCT
L_panamensis_MHOM/PA/94/PS/1-2205 ATGATTAGAGACCATTGTAGTCCACACTGCA-AACGATGACACCCATGAATTGGGGATCT
L_amazonensis_MHOM/BR/71973/M2269/1-2204 ATGATTAGAGACCATTGTAGTCCACACTGCA-AACGATGACACCCATGAATTGGGGATCT
L_donovani_SudanI/1-2205 ATGATTAGAGACCATTGTAGTCCACACTGCCAAACGATGACACCCATGAATTGGGGATCT
L_major_friedlin/1-2204 ATGATTAGAGACCATTGTAGTCCACACTGCA-AACGATGACACCCATGAATTGGGGATCT
L_infantum_JPCM5/1-2203 ATGATTAGAGACCATTGTAGTCCACACTGCA-AACGATGACACCCATGAATTGGGGATCT
T_cruzi_Y_Strain/1-2242 ATGATTAGAGACCATTGTAGTCCACACTGCAAACGA-TGACACCCATGAATTGGGGAGTT
L_braziliensis_MHOM/BR/75/M2904/1-2204 TATGGGCCGGCCTGCGGCAGGGTTTACCCTGTGTC-AGCACCG--------------CGC
L_guyanensis_MHOM/BR/1975/M4147/1-2139 TATGGGCCGGCCTGCGGCAGGGTTTACCCTGTGTC-AGCACCG--------------CGC
L_panamensis_MHOM/PA/94/PS/1-2205 TATGGGCCGGCCTGCGGCAGGGTTTACCCTGTGTC-AGCACCG--------------CGC
L_amazonensis_MHOM/BR/71973/M2269/1-2204 TATGGGCCGGCCTGCGGCAGGGTTTACCCTGTGTC-AGCACCG--------------CGC
L_donovani_SudanI/1-2205 TATGGGCCGGCCTGCGGCAGGGTTTACCCTGTGTCCAGCACCG--------------CGC
L_major_friedlin/1-2204 TATGGGCCGGCCTGCGGCAGGGTTTACCCTGTGTC-AGCACCG--------------CGC
L_infantum_JPCM5/1-2203 TATGGGCCGGCCTGCGGCAGGGTTTACCCTGTGTC-AGCACCG--------------CGC
T_cruzi_Y_Strain/1-2242 TTTGGTCGTAGGCGTGGTCGGGTTTGATTATTTTTTTTCATCCCGTTCCTCGTCTCGCCA
L_braziliensis_MHOM/BR/75/M2904/1-2204 CCGCTTTTACCAACTTACGTATCTTTTCTAT-------------TCGGCCTTTACCGGCC
L_guyanensis_MHOM/BR/1975/M4147/1-2139 CCGCTTTTACCAACTTACGTATCTTTTCTAT-------------TCGGCCTTTACCGGCC
L_panamensis_MHOM/PA/94/PS/1-2205 CCGCTTTTACCAACTTACGTATCTTTTCTAT-------------TCGGCCTTTACCGGCC
L_amazonensis_MHOM/BR/71973/M2269/1-2204 CCGCTTTTACCAACTTACGTATCTTTTCTAT-------------TCGGCCTTTACCGGCC
L_donovani_SudanI/1-2205 CCGCTTTTACCAACTTACGTATCTTTTCTAT-------------TCGGCCTTTACCGGCC
L_major_friedlin/1-2204 CCGCTTTTACCAACTTACGTATCTTTTCTAT-------------TCGGCCTTTACCGGCC
L_infantum_JPCM5/1-2203 CCGCTTTTACCACCTTACGTATCTTTTCTAT-------------TCGGCCTTTACCGGCC
T_cruzi_Y_Strain/1-2242 ATGAATATTAAAATTTACGTGCATATTCTTTTTGGTCCTCGTTTTTTTACGGCGAGGGCC
L_braziliensis_MHOM/BR/75/M2904/1-2204 ACCCACGGGAATATCCTCAGCACGTTTT-CTGTTTTTTCACGCGAAAGCTTTGAGGTTAC
L_guyanensis_MHOM/BR/1975/M4147/1-2139 ACCCACGGGAATATCCTCAGCACGTTTT-CTGTTTTTTCACGCGAAAGCTTTGAGGTTAC
L_panamensis_MHOM/PA/94/PS/1-2205 ACCCACGGGAATATCCTCAGCACGTTTT-CTGTTTTTTCACGCGAAAGCTTTGAGGTTAC
L_amazonensis_MHOM/BR/71973/M2269/1-2204 ACCCACGGGAATATCCTCAGCACGTTTT-CTGTTTTTTCACGCGAAAGCTTTGAGGTTAC
L_donovani_SudanI/1-2205 ACCCACGGGAATATCCTCAGCACGTTTT-CTGTTTTTTCACGCGAAAGCTTTGAGGTTAC
L_major_friedlin/1-2204 ACCCACGGGAATATCCTCAGCACGTTTT-CTGTTTTTTCACGCGAAAGCTTTGAGGTTAC
L_infantum_JPCM5/1-2203 ACCCACGGGAATATCCTCAGCACGTTTT-CTGTTTTTTCACGCGAAAGCTTTGAGGTTAC
T_cruzi_Y_Strain/1-2242 TTTAACGGGAATATCCTCAGCACGTTATCTGACTTCTTCACGCGAAAGCTTTGAGGTTAC
L_braziliensis_MHOM/BR/75/M2904/1-2204 AGTCTCAGGGGGGAGTACGTTCGCAAGAGTGAAACTTAAAGAAATTGACGGAATGGCACC
L_guyanensis_MHOM/BR/1975/M4147/1-2139 AGTCTCAGGGGGGAGTACGTTCGCAAGAGTGAAACTTAAAGAAATTGACGGAATGGCACC
L_panamensis_MHOM/PA/94/PS/1-2205 AGTCTCAGGGGGGAGTACGTTCGCAAGAGTGAAACTTAAAGAAATTGACGGAATGGCACC
L_amazonensis_MHOM/BR/71973/M2269/1-2204 AGTCTCAGGGGGGAGTACGTTCGCAAGAGTGAAACTTAAAGAAATTGACGGAATGGCACC
L_donovani_SudanI/1-2205 AGTCTCAGGGGGGAGTACGTTCGCAAGAGTGAAACTTAAAGAAATTGACGGAATGGCACC
L_major_friedlin/1-2204 AGTCTCAGGGGGGAGTACGTTCGCAAGAGTGAAACTTAAAGAAATTGACGGAATGGCACC
L_infantum_JPCM5/1-2203 AGTCTCAGGGGGGAGTACGTTCGCAAGAGTGAAACTTAAAGAAATTGACGGAATGGCACC
T_cruzi_Y_Strain/1-2242 AGTCTCAGGGGGGAGTACGTTCGCAAGAGTGAAACTTAAAGAAATTGACGGAATGGCACC
L_braziliensis_MHOM/BR/75/M2904/1-2204 ACAAGACGTGGAGCGTGCGGTTTAATTTGACTCAACACGGGGAACTTTACCAGATCCGGA
L_guyanensis_MHOM/BR/1975/M4147/1-2139 ACAAGACGTGGAGCGTGCGGTTTAATTTGACTCAACACGGGGAACTTTACCAGATCCGGA
L_panamensis_MHOM/PA/94/PS/1-2205 ACAAGACGTGGAGCGTGCGGTTTAATTTGACTCAACACGGGGAACTTTACCAGATCCGGA
L_amazonensis_MHOM/BR/71973/M2269/1-2204 ACAAGACGTGGAGCGTGCGGTTTAATTTGACTCAACACGGGGAACTTTACCAGATCCGGA
L_donovani_SudanI/1-2205 ACAAGACGTGGAGCGTGCGGTTTAATTTGACTCAACACGGGGAACTTTACCAGATCCGGA
L_major_friedlin/1-2204 ACAAGACGTGGAGCGTGCGGTTTAATTTGACTCAACACGGGGAACTTTACCAGATCCGGA
L_infantum_JPCM5/1-2203 ACAAGACGTGGAGCGTGCGGTTTAATTTGACTCAACACGGGGAACTTTACCAGATCCGGA
T_cruzi_Y_Strain/1-2242 ACAAGACGTGGAGCGTGCGGTTTAATTTGACTCAACACGGGGAACTTTACCAGATCCGGA
L_braziliensis_MHOM/BR/75/M2904/1-2204 CAGGATGAGGATTGACAGATTGAGTGTTCTTTCTCGATTCCCTGAATGGTGGTGCATGGC
L_guyanensis_MHOM/BR/1975/M4147/1-2139 CAGGATGAGGATTGACAGATTGAGTGTTCTTTCTCGATTCCCTGAATGGTGGTGCATGGC
L_panamensis_MHOM/PA/94/PS/1-2205 CAGGATGAGGATTGACAGATTGAGTGTTCTTTCTCGATTCCCTGAATGGTGGTGCATGGC
L_amazonensis_MHOM/BR/71973/M2269/1-2204 CAGGATGAGGATTGACAGATTGAGTGTTCTTTCTCGATTCCCTGAATGGTGGTGCATGGC
L_donovani_SudanI/1-2205 CAGGATGAGGATTGACAGATTGAGTGTTCTTTCTCGATTCCCTGAATGGTGGTGCATGGC
L_major_friedlin/1-2204 CAGGATGAGGATTGACAGATTGAGTGTTCTTTCTCGATTCCCTGAATGGTGGTGCATGGC
L_infantum_JPCM5/1-2203 CAGGATGAGGATTGACAGATTGAGTGTTCTTTCTCGATTCCCTGAATGGTGGTGCATGGC
T_cruzi_Y_Strain/1-2242 CAGGGTGAGGATTGACAGATTGAGTGTTCTTTCTCGATCCCCTGAATGGTGGTGCATGGC
L_braziliensis_MHOM/BR/75/M2904/1-2204 CGCTTTTGGTCGGTGGAGTGATTTGTTTGGTTGATTCCGTCAACGGACGAGATCCAAGCT
L_guyanensis_MHOM/BR/1975/M4147/1-2139 CGCTTTTGGTCGGTGGAGTGATTTGTTTGGTTGATTCCGTCAACGGACGAGATCCAAGCT
L_panamensis_MHOM/PA/94/PS/1-2205 CGCTTTTGGTCGGTGGAGTGATTTGTTTGGTTGATTCCGTCAACGGACGAGATCCAAGCT
L_amazonensis_MHOM/BR/71973/M2269/1-2204 CGCTTTTGGTCGGTGGAGTGATTTGTTTGGTTGATTCCGTCAACGGACGAGATCCAAGCT
L_donovani_SudanI/1-2205 CGCTTTTGGTCGGTGGAGTGATTTGTTTGGTTGATTCCGTCAACGGACGAGATCCAAGCT
L_major_friedlin/1-2204 CGCTTTTGGTCGGTGGAGTGATTTGTTTGGTTGATTCCGTCAACGGACGAGATCCAAGCT
L_infantum_JPCM5/1-2203 CGCTTTTGGTCGGTGGAGTGATTTGTTTGGTTGATTCCGTCAACGGACGAGATCCAAGCT
T_cruzi_Y_Strain/1-2242 CGCTTTTGGTCGGTGGAGTGATTTGTTTGGTTGATTCCGTCAACGGACGAGATCCAAGCT
L_braziliensis_MHOM/BR/75/M2904/1-2204 GCCCAGTAGAATTCAGAATTGTCCATAGGATAGCAAACTCATCGGCGGGTTTTACCCAAC
L_guyanensis_MHOM/BR/1975/M4147/1-2139 GCCCAGTAGAATTCAGAATTGTCCATAGGATAGCAAACTCATCGGCGGGTTTTACCCAAC
L_panamensis_MHOM/PA/94/PS/1-2205 GCCCAGTAGAATTCAGAATTGTCCATAGGATAGCAAACTCATCGGCGGGTTTTACCCAAC
L_amazonensis_MHOM/BR/71973/M2269/1-2204 GCCCAGTAGAATTCAGAATTGCCCATAGAATAGCAAACTCATCGGCGGGTTTTACCCAAC
L_donovani_SudanI/1-2205 GCCCAGTAGAATTCAGAATTGCCCATAGGATAGCAAACTCATCGGCGGGTTTTACCCAAC
L_major_friedlin/1-2204 GCCCAGTAGAATTCAGAATTGCCCATAGAATAGCAAACTCATCGGCGGGTTTTACCCAAC
L_infantum_JPCM5/1-2203 GCCCAGTAGAATTCAGAATTGCCCATAGGATAGCAAACTCATCGGCGGGTTTTACCCAAC
T_cruzi_Y_Strain/1-2242 GCCCAGTAGGATTCAGAATTGCCCATAGGATAGCAATCCCTTCCGCGGGTTTTACCCAAG
L_braziliensis_MHOM/BR/75/M2904/1-2204 GGTGGGCCGCATTCGGTCGAATTCTTCTCTGCGGGATTCCTTTGTAATTGCACAAGGTGA
L_guyanensis_MHOM/BR/1975/M4147/1-2139 GGTGGGCCGCATTCGGTCGAATTCTTCTCTGCGGGATTCCTTTGTAATTGCACAAGGTGA
L_panamensis_MHOM/PA/94/PS/1-2205 GGTGGGCCGCATTCGGTCGAATTCTTCTCTGCGGGATTCCTTTGTAATTGCACAAGGTGA
L_amazonensis_MHOM/BR/71973/M2269/1-2204 GGTGGGCCGCATTCGGTCGAATTCTTCTCTGCGGGATTCCTTTGTAATTGCACAAGGTGA
L_donovani_SudanI/1-2205 GGTGGGCCGCATTCGGTCGAATTCTTCTCTGCGGGATTCCTTTGTAATTGCACAAGGTGA
L_major_friedlin/1-2204 GGTGGGCCGCATTCGGTCGAATTCTTCTCTGCGGGATTCCTTTGTAATTGCACAAGGTGA
L_infantum_JPCM5/1-2203 GGTGGGCCGCATTCGGTCGAATTCTTCTCTGCGGGATTCCTTTGTAATTGCACAAGGTGA
T_cruzi_Y_Strain/1-2242 GGGGGGCGGTATTCGCTTGTATCCTTCTCTGCGGGATTCCTTGTT--TTGCGCAAGGTGA
L_braziliensis_MHOM/BR/75/M2904/1-2204 AATTTTGGGCAACAGCAGGTCTGTGATGCTCCTCAATGTTCTGGGCGACACGCGCACTAC
L_guyanensis_MHOM/BR/1975/M4147/1-2139 AATTTTGGGCAACAGCAGGTCTGTGATGCTCCTCAATGTTCTGGGCGACACGCGCACTAC
L_panamensis_MHOM/PA/94/PS/1-2205 AATTTTGGGCAACAGCAGGTCTGTGATGCTCCTCAATGTTCTGGGCGACACGCGCACTAC
L_amazonensis_MHOM/BR/71973/M2269/1-2204 AATTTTGGGCAACAGCAGGTCTGTGATGCTCCTCAATGTTCTGGGCGACACGCGCACTAC
L_donovani_SudanI/1-2205 AATTTTGGGCAACAGCAGGTCTGTGATGCTCCTCAATGTTCTGGGCGACACGCGCACTAC
L_major_friedlin/1-2204 AATTTTGGGCAACAGCAGGTCTGTGATGCTCCTCAATGTTCTGGGCGACACGCGCACTAC
L_infantum_JPCM5/1-2203 AATTTTGGGCAACAGCAGGTCTGTGATGCTCCTCAATGTTCTGGGCGACACGCGCACTAC
T_cruzi_Y_Strain/1-2242 GATTTTGGGCAACAGCAGGTCTGTGATGCTCCTCAATGTTCTGGGCGACACGCGCACTAC
L_braziliensis_MHOM/BR/75/M2904/1-2204 AATGTCAGTGAGAACAAGAAAAACGACTTTTGTCGAACCTACTTGATCAAAAGAGTGGGG
L_guyanensis_MHOM/BR/1975/M4147/1-2139 AATGTCAGTGAGAACAAGAAAAACGACTTTTGTCGAACCTACTTGATCAAAAGAGTGGGG
L_panamensis_MHOM/PA/94/PS/1-2205 AATGTCAGTGAGAACAAGAAAAACGACTTTTGTCGAACCTACTTGATCAAAAGAGTGGGG
L_amazonensis_MHOM/BR/71973/M2269/1-2204 AATGTCAGTGAGAACAAGAAAAACGACTTTTGTCGAACCTACTTGATCAAAAGAGTGGGG
L_donovani_SudanI/1-2205 AATGTCAGTGAGAACAAGAAAAACGACTTTTGTCGAACCTACTTGATCAAAAGAGTGGGG
L_major_friedlin/1-2204 AATGTCAGTGAGAACAAGAAAAACGACTTTTGTCGAACCTACTTGATCAAAAGAGTGGGG
L_infantum_JPCM5/1-2203 AATGTCAGTGAGAACAAGAAAAACGACTTTTGTCGAACCTACTTGATCAAAAGAGTGGGG
T_cruzi_Y_Strain/1-2242 AATGTCAGTGAGAACAAGAAAAACGACTCTTGTCGGACCTACTTGATCAAAAGAGTGGGA
L_braziliensis_MHOM/BR/75/M2904/1-2204 AAACCCCGGAATCACATAGACCCACTTGGGACCGAGGATTGCAATTATTGGTCGCGCAAC
L_guyanensis_MHOM/BR/1975/M4147/1-2139 AAACCCCGGAATCACATAGACCCACTTGGGACCGAGGATTGCAATTATTGGTCGCGCAAC
L_panamensis_MHOM/PA/94/PS/1-2205 AAACCCCGGAATCACATAGACCCACTTGGGACCGAGGATTGCAATTATTGGTCGCGCAAC
L_amazonensis_MHOM/BR/71973/M2269/1-2204 AAACCCCGGAATCACATAGACCCACTTGGGACCGAGGATTGCAATTATTGGTCGCGCAAC
L_donovani_SudanI/1-2205 AAACCCCGGAATCACATAGACTCACTTGGGACCGAGGATTGCAATTATTGGTCGCGCAAC
L_major_friedlin/1-2204 AAACCCCGGAATCACATAGACCCACTTGGGACCGAGGATTGCAATTATTGGTCGCGCAAC
L_infantum_JPCM5/1-2203 AAACCCCGGAATCACATAGACTCACTTGGGACCGAGGATTGCAATTATTGGTCGCGCAAC
T_cruzi_Y_Strain/1-2242 AAACCCCGGAATCACGTAGACCCACTTGGGACCGAGTATTGCAATTATTGGTCGCGCAAC
L_braziliensis_MHOM/BR/75/M2904/1-2204 GAGGAATGTCTCGTAGGCGCAGCTCATCAAACTGTGCCGATTACGTCCCTGCCATTTGTA
L_guyanensis_MHOM/BR/1975/M4147/1-2139 GAGGAATGTCTCGTAGGCGCAGCTCATCAAACTGTGCCGATTACGTCCCTGCCATTTGTA
L_panamensis_MHOM/PA/94/PS/1-2205 GAGGAATGTCTCGTAGGCGCAGCTCATCAAACTGTGCCGATTACGTCCCTGCCATTTGTA
L_amazonensis_MHOM/BR/71973/M2269/1-2204 GAGGAATGTCTCGTAGGCGCAGCTCATCAAACTGTGCCGATTACGTCCCTGCCATTTGTA
L_donovani_SudanI/1-2205 GAGGAATGTCTCGTAGGCGCAGCTCATCAAACTGTGCCGATTACGTCCCTGCCATTTGTA
L_major_friedlin/1-2204 GAGGAATGTCTCGTAGGCGCAGCTCATCAAACTGTGCCGATTACGTCCCTGCCATTTGTA
L_infantum_JPCM5/1-2203 GAGGAATGTCTCGTAGGCGCAGCTCATCAAACTGTGCCGATTACGTCCCTGCCATTTGTA
T_cruzi_Y_Strain/1-2242 GAGGAATGTCTCGTAGGCGCAGCTCATCAAACTGTGCCGATTACGTCCCTGCCATTTGTA
L_braziliensis_MHOM/BR/75/M2904/1-2204 CACACCGCCCGTCGTTGTTTCCGATGATGGTGCAATACAGGTGATCGGACAGGCGGTGTT
L_guyanensis_MHOM/BR/1975/M4147/1-2139 CACACCGCCCGTCGTTGTTTCCGATGATGGTGCAATACAGGTGATCGGACAGGCGGTGTT
L_panamensis_MHOM/PA/94/PS/1-2205 CACACCGCCCGTCGTTGTTTCCGATGATGGTGCAATACAGGTGATCGGACAGGCGGTGTT
L_amazonensis_MHOM/BR/71973/M2269/1-2204 CACACCGCCCGTCGTTGTTTCCGATGATGGTGCAATACAGGTGATCGGACAGGCGGTGTT
L_donovani_SudanI/1-2205 CACACCGCCCGTCGTTGTTTCCGATGATGGTGCAATACAGGTGATCGGACAGGCGGTGTT
L_major_friedlin/1-2204 CACACCGCCCGTCGTTGTTTCCGATGATGGTGCAATACAGGTGATCGGACAGGCGGTGTT
L_infantum_JPCM5/1-2203 CACACCGCCCGTCGTTGTTTCCGATGATGGTGCAATACAGGTGATCGGACAGGCGGTGTT
T_cruzi_Y_Strain/1-2242 CACACCGCCCGTCGTTGTTTCCGATGATGGTGCAATACAGGTGATCGGACAGTCGAGTGC
L_braziliensis_MHOM/BR/75/M2904/1-2204 T-TATCCGCCCGAAAGTTCACCGATATTTCTTCAATAGAGGAAGCAAAAGTCGTAACAAG
L_guyanensis_MHOM/BR/1975/M4147/1-2139 T-TATCCGCCCGAAAGTTCACCGATATTTCTTCAATAGAGGAAGCAA-------------
L_panamensis_MHOM/PA/94/PS/1-2205 T-TATCCGCCCGAAAGTTCACCGATATTTCTTCAATAGAGGAAGCAAAAGTCGTAACAAG
L_amazonensis_MHOM/BR/71973/M2269/1-2204 T-TATCCGCCCGAAAGTTCACCGATATTTCTTCAATAGAGGAAGCAAAAGTCGTAACAAG
L_donovani_SudanI/1-2205 T-TATCCGCCCGAAAGTTCACCGATATTTCTTCAATAGAGGAAGCAAAAGTCGTAACAAG
L_major_friedlin/1-2204 T-TATCCGCCCGAAAGTTCACCGATATTTCTTCAATAGAGGAAGCAAAAGTCGTAACAAG
L_infantum_JPCM5/1-2203 T-TATCCGCCCGAAAGTTCACCGATATTTCTTCAATAGAGGAAGCAAAAGTCGTAACAAG
T_cruzi_Y_Strain/1-2242 TTCACTTGACCGAAAGTTCACCGATATTTCTTCAATAGAGGAAGCAAAAG----------
L_braziliensis_MHOM/BR/75/M2904/1-2204 GTAGCTGTAGGTGAACCTGCAGCTGGATCATTT-
L_guyanensis_MHOM/BR/1975/M4147/1-2139 ----------------------------------
L_panamensis_MHOM/PA/94/PS/1-2205 GTAGCTGTAGGTGAACCTGCAGCTGGATCATTTT
L_amazonensis_MHOM/BR/71973/M2269/1-2204 GTAGCTGTAGGTGAACCTGCAGCTGGATCATTT-
L_donovani_SudanI/1-2205 GTAGCTGTAGGTGAACCTGCAGCTGGATCATTT-
L_major_friedlin/1-2204 GTAGCTGTAGGTGAACCTGCAGCTGGATCATTTT
L_infantum_JPCM5/1-2203 GTAGCTGTAGGTGAACCTGCAGCTGGATCATTT-
T_cruzi_Y_Strain/1-2242 ----------------------------------

## Sheet: S_File1.3_kDNA_align_Fig2
CLUSTAL
L_braziliensis_MHOM/BR/75/M2904/1-750 TAGAGGCATAATTAATGTTTGTCTTACACTTGTTATGATGTGTTATAAGAATTTAAATTT
L_guyanensis_MHOM/BR/78/M5378/1-749 TAGAGGCATAAATAAAGTTTGTCTTACACGTGTTATGCTGCATCATGAGAAATAAAATTT
L_panamensis_MHOM/PA/75/M403/1-750 -----------------------TATGATGTTGTTTATAGTGGGATTATATTTTTAAATT
L_amazonensis_RAT/BR/72/LV78/1-697 -------TTTGT--TTGTGAGCTTTTGGGGATTGTTTATGTGGATTGGAGTTGGTATTTT
L_donovani/1-809 ------------------------------------------------------------
L_major_MHOM/IL/67/LV563/1-801 ------------------------------------------------------------
L_infantum_MHOM/FR/91/LEM-2298/1-786 ------------------------------------------------------------
L_braziliensis_MHOM/BR/75/M2904/1-750 ATTCAAAAATAGGGCTAAAA----------TTTTACTCCCCGACATGCCTCTGGGTAGGG
L_guyanensis_MHOM/BR/78/M5378/1-749 ATTCAAAAATGGGAACAAAA----------TCGTACCACCCGACATGCCTCTGGGTAGGG
L_panamensis_MHOM/PA/75/M403/1-750 TTATTAAATTCAGGTCAAAA----------TCGTACCACCCGACATGCCTCTGGGTAGGG
L_amazonensis_RAT/BR/72/LV78/1-697 GCTGTTGGATAGGCCCGAAAGTGGGTCCCGGCCCAGACTTTTCTGCCCCGTGGGGGAGGG
L_donovani/1-809 --------------------------------------------------CCGGGTAGGG
L_major_MHOM/IL/67/LV563/1-801 --------------------------------------------------CCGGGTAGGG
L_infantum_MHOM/FR/91/LEM-2298/1-786 --------------------------------------------------CCGGGTAGGG
L_braziliensis_MHOM/BR/75/M2904/1-750 GCGTTCTGCGAAATCGCGATTTTGGCATACAGAAACCCCGTTCAAAAATACCCCAAAAAT
L_guyanensis_MHOM/BR/78/M5378/1-749 GCGTTCTGCAAAATCGCGTTTTTGGCATACAGAAACCCCGTTCAAAAATCCCCCGAAAAT
L_panamensis_MHOM/PA/75/M403/1-750 GCGTTCTGCGAAAACCGAAAAATGGCATACAGAAACCCCGTTCAAAAAATGCCCGAAAAT
L_amazonensis_RAT/BR/72/LV78/1-697 GCGTTCTGCGGA-ATCCGGAAAATGAATGCAGAAACCCCGTTCATAATTTCCCCGAAAAT
L_donovani/1-809 GCGTTCTGCGAA-AATCGAAAAATGGGTGCAGAAATCCCGTTCAAAAATCGGCCAAAAAT
L_major_MHOM/IL/67/LV563/1-801 GCGTTCTGCGAA-ATCGGAAAAATGGGTGCAGAAATCCCGTTCAAAAATCGGCCAAAAAT
L_infantum_MHOM/FR/91/LEM-2298/1-786 GCGTTCTGCGAA-AATCGAAAATTGGGTGCAGAAATCCCGTTCAAAAATCGGCCAAAAAT
L_braziliensis_MHOM/BR/75/M2904/1-750 CGCGTTTTTCGGCCTCCCCGTGCACAATTAGGGGTTGGTGTAATATAGTGGGCCGCGCAC
L_guyanensis_MHOM/BR/78/M5378/1-749 CACGTTTTTTGGCCTCCCCGTGCACAATTAGGGGTTGGTGTAATATAGTGGGCCGCGCAC
L_panamensis_MHOM/PA/75/M403/1-750 CGCTATTTTTGGCCTCCCCGTGCACAATTAGGGGTTGGTGTAATATAGTGGGCCGCGCAC
L_amazonensis_RAT/BR/72/LV78/1-697 CCCGAAATTCGGCTCGGGCGGTCACAACTGGGGGTTGGTGTAAAATAGGCGTGTGGGGTG
L_donovani/1-809 GCCAAAAATCGGGTCCGGGGCGGGAAACTGGGGGTTGGTGTAAAATAGGGCCGGGTGGTG
L_major_MHOM/IL/67/LV563/1-801 GCCAAAAATCGGCTCCGGGGCGGGAAACTGG-GGTTGGTGTAAAATAGGGCCGGGTGGTG
L_infantum_MHOM/FR/91/LEM-2298/1-786 GCCAAAAATCGGCTCCGGGGCGGGAAACTGGGGGTTGGTGTAAAATAGGGCCGGGTGGAG
L_braziliensis_MHOM/BR/75/M2904/1-750 CCCGGCTGGAGTTAGGATGATGAAA-AATGGCCTCTAAGGCCTTATAAAATTGATTTGAA
L_guyanensis_MHOM/BR/78/M5378/1-749 CTCGACTCGGGCTAGCTCTCGTGAAACAAGGCCTCTTAGAGGCTATAATTTTAGTTTTGA
L_panamensis_MHOM/PA/75/M403/1-750 TCTCACTGAGGTTAGGATGGCGTGAAACTGGCCTCTAAGGCCTTATAAATTTTAAATTTA
L_amazonensis_RAT/BR/72/LV78/1-697 CCGGGTTTAAGTTGGGCTGATCTTTTTGGCTGGTCTTAGAGGCTTTACTTTGGATCTTTG
L_donovani/1-809 GTTGGATTGGGCTCCCCTGGACTGGATTGGGCTCCCCTGGACT--GGGATGGTCTGAAAC
L_major_MHOM/IL/67/LV563/1-801 GCCGGAAATGGCTCCCCTGGGCTGGATTGGGTTTTCCTGAGCT--GGATTGGGCTGAAAC
L_infantum_MHOM/FR/91/LEM-2298/1-786 GGGGAATTTCGGCTTCTTTCTGGAAATATACGGGTGGGGGGCCTTGTTTTTGCCTGGCTG
L_braziliensis_MHOM/BR/75/M2904/1-750 ATTATTTTTTATTTTATAAGTTAAATTTAGTTTTGGT-TTGTGAAATTAT-TTGTTATG-
L_guyanensis_MHOM/BR/78/M5378/1-749 GTTTAATTTTATTTTATAACTAGATTTTGTCTATTAAATTATAATAATGTTAGCTTTAT-
L_panamensis_MHOM/PA/75/M403/1-750 ACTTTTGGTTGTCGGTTAATGTTGTTTTAAACTTGATAATATCT-----------TTAT-
L_amazonensis_RAT/BR/72/LV78/1-697 ATTTTGTGTTTGATTTTGGTG---ATTTGGCTA-----CTATGTTTTGTT-TAGTTGTA-
L_donovani/1-809 CCTGGGTCTGGAGGCTTGATTTTGG------ATGGGC-TGGCTTTTTGGTTGTTTTGATG
L_major_MHOM/IL/67/LV563/1-801 CCTGGGGTTGGGGGCTTGGTTTTGG------GTGGGC-TAGCGTTTTTGGTGTTTTAATG
L_infantum_MHOM/FR/91/LEM-2298/1-786 GCTTTTGATGGTGTTTTGAAGGTGATTCGGGCTTAAA-TTGGGGGTTGTTGGCTTTGATG
L_braziliensis_MHOM/BR/75/M2904/1-750 ----------GTTAGAAATAAATTAACT-TTTATTAATATAATTATG-------------
L_guyanensis_MHOM/BR/78/M5378/1-749 ----------GTTAGAAATGAATTGGAATAATATTAGTT----TTAA-------------
L_panamensis_MHOM/PA/75/M403/1-750 ----------TTTAAAAATTAAGTTTTATTTGGTTAATTGCGTTGGGT---AATATGTGT
L_amazonensis_RAT/BR/72/LV78/1-697 ----------GCTTTACATAGGTTGTGGTTTGGCTGTATAGATTGGTT---GACG-----
L_donovani/1-809 GTTCGAGTGTCTTTAATTTGGTGGTCGGATACACGTTTTAGTGGGATTGGTGGGGT---T
L_major_MHOM/IL/67/LV563/1-801 GTTCGGGTGCCTTTGATGTGGGTGTTGGTTGTGTGGCTTTAGTGGGTTGGAGCCTGGTGG
L_infantum_MHOM/FR/91/LEM-2298/1-786 GTGGGT----GTTTGGACTGGATGGGGGTT------GTTTCTTGGATTAATTATT-----
L_braziliensis_MHOM/BR/75/M2904/1-750 ---TTTAGATAAGATTAAATAGTTTTAA---ATAGTTTTATCATTACTA------G-AAC
L_guyanensis_MHOM/BR/78/M5378/1-749 ---ATTTTATTATATTAAATGATTTGAA---CTGGCTATGTTATTGTAT------T-GTT
L_panamensis_MHOM/PA/75/M403/1-750 AA-TCAATATCATATTTAATTATTATGT---TTATGTTTATGTTTATT---------CAT
L_amazonensis_RAT/BR/72/LV78/1-697 ---TTGGTTCGGTTTGGGATTGTTGTGG---TTTAGGTTCTTTTTCTGG------TGATT
L_donovani/1-809 GGGGATTGGACTTGGTGGAGCCGTTTGGTGGGCTGCCCCGGCCTGCTTCGAGGA-TGGCT
L_major_MHOM/IL/67/LV563/1-801 AGGCTTGTGCCTTGGTGGATTAGTCTGGTGGGGTGCTTCGGTGTTACTCTACGGGTGTCT
L_infantum_MHOM/FR/91/LEM-2298/1-786 --GGTTTTGGCCTTGTTGGTGGTTATGTTGGTTTGATTCACGCGGATTTGCGGGGTGGCT
L_braziliensis_MHOM/BR/75/M2904/1-750 ATGGTTATATACTATTAGTTTGATACTATCAGTGT-----TAT-GCTCACGTATTACTAC
L_guyanensis_MHOM/BR/78/M5378/1-749 GTTATTAATTTATACTATCATGTTAATATTATTAG-----TTC-TCTGTCTTGTTACTAC
L_panamensis_MHOM/PA/75/M403/1-750 ATTACATCTATCGTGTTCAATCTTAGCTTTATTGG-----TTA-----GCTCAGTTATAC
L_amazonensis_RAT/BR/72/LV78/1-697 GGGCGTGTGGTTGACTTTAGGGTTTGGTGTAGTAG-----TGG-TCTGATATATTTGA--
L_donovani/1-809 TTGGTGGCGATGGATTTGGGGTTAACTTTGGTGTTGGGGTTTGACCTATGATGATCTTGG
L_major_MHOM/IL/67/LV563/1-801 TTGAT---GATGCTGGGGTGGGTTGACTTTAATGTTGGGGTTAGCCGATGGTGGTCTTGG
L_infantum_MHOM/FR/91/LEM-2298/1-786 CTAGCT---CTGGGGTTGGCTTGGGGTTTTGATACTGGGTTGGGGTGGTTGC-TCGGTGG
L_braziliensis_MHOM/BR/75/M2904/1-750 ATAGTTCCGTTATAGATACTAAATAAT-------AGAATATAACATGTTTTAATATTAGT
L_guyanensis_MHOM/BR/78/M5378/1-749 ATAGTTGCTCCATATTAGCTCGATAAT-------AACATATAACTTGTTTTAATATTAGT
L_panamensis_MHOM/PA/75/M403/1-750 ATAGCTCCACGATGTTATACGTATACTCTAATATAGAATATATTCTATATTAGATATATA
L_amazonensis_RAT/BR/72/LV78/1-697 -----TTACATATATTAGTTATATTATATA---------TTATGAGGTTTTAATGGGATG
L_donovani/1-809 GTTGCCCTTAGGTGGTGACTCTCTTTA-------ATATTAATATTAATATTAAAGGTAAG
L_major_MHOM/IL/67/LV563/1-801 GTTGACCTTAGGTGGTGATTCTCTTTA-------------ATATTGATATTAAAGGTAAG
L_infantum_MHOM/FR/91/LEM-2298/1-786 GTTAACCCTTCATGCTTGGGGCCTTAT-------AGAATAACTTATATATTAGTTGTACA
L_braziliensis_MHOM/BR/75/M2904/1-750 TACAGGGTTATTAACTATTATTATTAATAT--T--------------TTATTATACTTAC
L_guyanensis_MHOM/BR/78/M5378/1-749 TACACGTATAATATCTATGATTATTAATAC--T--------------TTATTACTATCAT
L_panamensis_MHOM/PA/75/M403/1-750 GTAGTATTGAGTTACTATTATCACTATTAT--TG-------GACACATACATAGACTTAT
L_amazonensis_RAT/BR/72/LV78/1-697 TTACGTGTATGTGACGTTTATTTGGATGATATTTTA----TAGTATTATTTTATAATATT
L_donovani/1-809 TGCTTGGGCATGTGTTATAGCCATAGCGCTTTAGAATAGTTCGACTCCGAAGATTAGGTT
L_major_MHOM/IL/67/LV563/1-801 TGCTTGGACATATGATATAGCCATAGCGCTTTAGAATAGTTCGACTCCGAAGACCCAGTC
L_infantum_MHOM/FR/91/LEM-2298/1-786 GTCG----TATGAGTTTACGGCGTAGCTCTGAACCGGTATGGGTGATAGCACATATAGGT
L_braziliensis_MHOM/BR/75/M2904/1-750 TATACACTAGACACTA----CACG-TATTACTACTAATGATTGAGCTAATTGAATACTAT
L_guyanensis_MHOM/BR/78/M5378/1-749 TACGCTAGTTTGACTT----TTATATTATTATACTAGACATTGAATTGTTCTGATATT--
L_panamensis_MHOM/PA/75/M403/1-750 AACTATACTGATAGA----------GAGCTATGATATACTGTGTGATAGAGTAGGGATAT
L_amazonensis_RAT/BR/72/LV78/1-697 TATAATATTTATAATT----AAAGATAGTG------------------------------
L_donovani/1-809 T-------------------GAGGTAGTAGCAAGCATGCATTAATCTAGTATATAATTTA
L_major_MHOM/IL/67/LV563/1-801 T-------------------GAGGTAGTGTTAAGTATACATTAATCTAGTATATAATTTA
L_infantum_MHOM/FR/91/LEM-2298/1-786 TGGCGTATATAGATGTATAGGACGTTTTAGATAGAGTGAATGAAAATAATATATTTG---
L_braziliensis_MHOM/BR/75/M2904/1-750 GA-----ATATAATTATTAA-ATGTTAATACAATGT-TATATTA--TTAATTAAATATTA
L_guyanensis_MHOM/BR/78/M5378/1-749 -G-----ATAGCTATATTAC-TAGTGCTGTTAATGTTATAGATA--TTTAATTAATGTTA
L_panamensis_MHOM/PA/75/M403/1-750 GAATTAAATAGTATTATAAATATATTATTACAATGTTATTAGCATCTATACTCGTGACAA
L_amazonensis_RAT/BR/72/LV78/1-697 ----------GTTTTATTGACTTGCCAGTGTAATCTTATGTTTGTCGAGAAT--------
L_donovani/1-809 GTCTATAATAACTGACA----TTACTCGTACACTATAAGTATTATGTTTAATATATGTGC
L_major_MHOM/IL/67/LV563/1-801 GCATATAATAACTGACA----TTGCTCGTACACTATAAGTATTATGTTTAATATATT-GC
L_infantum_MHOM/FR/91/LEM-2298/1-786 -TAAGTAACGGCTATCT----TAGTTCATACATCA----TACTAT-----------CTCT
L_braziliensis_MHOM/BR/75/M2904/1-750 TAACTCTATTCCTTCTCTTCTCTTTT------TATAACTTGTGTTTATTTTATTCACTGT
L_guyanensis_MHOM/BR/78/M5378/1-749 TAATTTTATTTTCTCTTTTCTCTTTT------TATAATTTGTGTTTATTTAGTTTTATTA
L_panamensis_MHOM/PA/75/M403/1-750 TAACTCTCTGCGTCTTTATCTATTACATTTATTTACATTTTTGTTAACTTAATTTTATGT
L_amazonensis_RAT/BR/72/LV78/1-697 TGAATATTTGCGTGGTTGTATGTTTG---------AGTTTGGGAGGATGAGGTT------
L_donovani/1-809 TATAATTTGTATCTGCGGGCTGTGAGTAATAGTAATATCTGTACCAAT--ATATTTATAG
L_major_MHOM/IL/67/LV563/1-801 TGTAGTATGTATTTGTGTGCTGTGTGTAGTAGTAATATCTATACCGAT--ATATTTATAG
L_infantum_MHOM/FR/91/LEM-2298/1-786 TACATTTTGTAGATTTTTGTTGTTTGTGATGTTATATTGTGCG---CT--ACTATAAGAC
L_braziliensis_MHOM/BR/75/M2904/1-750 GATACTCTAT--------------------------------------------------
L_guyanensis_MHOM/BR/78/M5378/1-749 TTTTAGCCAT--------------------------------------------------
L_panamensis_MHOM/PA/75/M403/1-750 ATCGGTTTGT--------------------------------------------------
L_amazonensis_RAT/BR/72/LV78/1-697 ------------------------------------------------------------
L_donovani/1-809 GTTGACACATACTGCAGTGAATTGAAAATTAATAAATT---AGGGTTGGGCTTGGAAAAT
L_major_MHOM/IL/67/LV563/1-801 GTTGGCGCATACTGCAGTGAATTGAAAATTAATGAATT---GGGGTCGGGCTGTGGGGT-
L_infantum_MHOM/FR/91/LEM-2298/1-786 CGTAGCTTTTAC----------GTAACATACCTACAGTGGCTGCTTCGGTGGGTGATGGT
L_braziliensis_MHOM/BR/75/M2904/1-750 ------------------------------------------------------------
L_guyanensis_MHOM/BR/78/M5378/1-749 ------------------------------------------------------------
L_panamensis_MHOM/PA/75/M403/1-750 ------------------------------------------------------------
L_amazonensis_RAT/BR/72/LV78/1-697 ------------------------------------------------------------
L_donovani/1-809 CGTCTTAAATCCTAAAATTGGTCGAAAATGGCCAAAAAATGCCGAATTTTCCAAACTTTT
L_major_MHOM/IL/67/LV563/1-801 GTTGTAAATTCTGGAAAATGATGGAAAATGGCCAAAAATGGGGGGAAATTCCAAACTTTT
L_infantum_MHOM/FR/91/LEM-2298/1-786 GTTGAATTGGGTCGAAAATGCCCAAAAAGTCCCAAAAATGGCTCGAAAATCCAAACTTTT
L_braziliensis_MHOM/BR/75/M2904/1-750 --------
L_guyanensis_MHOM/BR/78/M5378/1-749 --------
L_panamensis_MHOM/PA/75/M403/1-750 --------
L_amazonensis_RAT/BR/72/LV78/1-697 --------
L_donovani/1-809 CTGGTCCT
L_major_MHOM/IL/67/LV563/1-801 CTGGTCCT
L_infantum_MHOM/FR/91/LEM-2298/1-786 CTGGTCCT
